# Supplementary material for: Causal relationship between schizophrenia and five types of dementia: A bidirectional two-sample Mendelian randomization study
Source: PLoS One. 2025 May 8;20(5):e0322752. doi: 10.1371/journal.pone.0322752 (PMC12061177; doi:10.1371/journal.pone.0322752)
Supplement: S1 Table — (XLSX) [file pone.0322752.s005.xlsx]

## Sheet: Sheet1
SNPs associated with the confounders.
	rsid	trait
Exposure: Schizophrenia; Outcome: All-cause dementia	rs13107325	hypertension, smoking behavior, alcohol consumption measurement, body mass index, type 2 diabetes mellitus
	rs11210892	smoking behavior
	rs2710323	body mass index
	rs12129573	type 2 diabetes mellitus
Exposure: Schizophrenia; Outcome: Alzheimer's disease	rs13107325	hypertension, smoking behavior, alcohol consumption measurement, body mass index, type 2 diabetes mellitus
	rs11210892	smoking behavior
	rs2710323	body mass index
	rs12129573	type 2 diabetes mellitus
Exposure: Schizophrenia; Outcome: Vascular dementia	rs13107325	hypertension, smoking behavior, alcohol consumption measurement, body mass index, type 2 diabetes mellitus
	rs11210892	smoking behavior
	rs2710323	body mass index
	rs12129573	type 2 diabetes mellitus
Exposure: Schizophrenia; Outcome: Frontotemporal dementia	rs13107325	hypertension, smoking behavior, alcohol consumption measurement, body mass index, type 2 diabetes mellitus
	rs11210892	smoking behavior
	rs2710323	body mass index
	rs12129573	type 2 diabetes mellitus
Exposure: Schizophrenia; Outcome: dementia with Lewy bodies	rs13107325	hypertension, smoking behavior, alcohol consumption measurement, body mass index, type 2 diabetes mellitus
	rs11210892	smoking behavior
	rs2710323	body mass index
	rs12129573	type 2 diabetes mellitus
IVs strongly association with the outcome
Exposure: Schizophrenia; Outcome: All-cause dementia
NA
Exposure: Schizophrenia; Outcome: Alzheimer's disease
rs73229090, rs3814883, rs2532240
Exposure: Schizophrenia; Outcome: Vascular dementia
NA
Exposure: Schizophrenia; Outcome: Frontotemporal dementia
NA
Exposure: Schizophrenia; Outcome: dementia with Lewy bodies
NA
SNPs deleted after harmonization
Exposure: Schizophrenia; Outcome: All-cause dementia
rs13011472, rs1540840, rs1892346, rs1914399, rs1953205, rs4700418
Exposure: Schizophrenia; Outcome: Alzheimer's disease
rs13011472, rs1540840, rs1892346, rs1914399, rs1953205, rs4700418
Exposure: Schizophrenia; Outcome: Vascular dementia
rs13011472, rs1540840, rs1892346, rs1914399, rs1953205, rs4700418
Exposure: Schizophrenia; Outcome: Frontotemporal dementia
NA
Exposure: Schizophrenia; Outcome: dementia with Lewy bodies
rs11740474, rs13011472, rs1540840, rs1892346, rs1914399, rs1953205, rs4700418
SNPs filtered out by Steiger test
Exposure: Schizophrenia; Outcome: All-cause dementia
NA
Exposure: Schizophrenia; Outcome: Alzheimer's disease
NA
Exposure: Schizophrenia; Outcome: Vascular dementia
NA
Exposure: Schizophrenia; Outcome: Frontotemporal dementia
rs11941714, rs17194490, rs6549963, rs7647398
Exposure: Schizophrenia; Outcome: dementia with Lewy bodies
rs10086619, rs11223774, rs12877581, rs149165, rs187557, rs2078266, rs2532240, rs2909457, rs3739118, rs3814883, rs3824451, rs498591, rs505061, rs57433322, rs60135207, rs634940, rs6549963, rs6715366, rs7112616, rs79445414, rs9687282
Abnormal values detected by MR-PRESSO and Radial MR methods
Exposure: Schizophrenia; Outcome: All-cause dementia
rs11191580, rs11223774, rs13195636, rs2514218, rs2532240, rs3814883, rs56335113, rs57433322, rs58120505, rs6125656, rs6974218, rs7634476
Exposure: Schizophrenia; Outcome: Alzheimer's disease
rs10873538, rs11664298, rs12293670, rs149165, rs16851048, rs3795310, rs3802924, rs4812325, rs56335113, rs61937595, rs6715366, rs7575796, rs778371, rs79210963, rs9318627, rs9876421
Exposure: Schizophrenia; Outcome: Vascular dementia
NA
Exposure: Schizophrenia; Outcome: Frontotemporal dementia
NA
Exposure: Schizophrenia; Outcome: dementia with Lewy bodies
NA
