# Supplementary material for: Causal relationship between schizophrenia and five types of dementia: A bidirectional two-sample Mendelian randomization study
Source: PLoS One. 2025 May 8;20(5):e0322752. doi: 10.1371/journal.pone.0322752 (PMC12061177; doi:10.1371/journal.pone.0322752)
Supplement: S2 Table — (XLSX) [file pone.0322752.s006.xlsx]

## Sheet: Sheet1
SNPs used in Forward Mendelian randomization analysis
Exposure: Schizophrenia; Outcome: All-cause dementia
SNP	effect allele.exposure	other allele.exposure	effect allele.outcome	other allele.outcome	beta.exposure	beta.outcome	se.exposure	se.outcome	pval.exposure	pval.outcome	steiger_dir	steiger_pval	R2	F
rs1000237	T	A	T	A	-0.0732053	-0.0076912	0.0089	0.013406	2.8e-16	0.566164	TRUE	1.87762e-11	0.00239614	313.788
rs10035564	A	G	A	G	-0.0668024	0.00626306	0.0092	0.0127276	4.38e-13	0.62266	TRUE	2.92611e-09	0.00200137	261.987
rs10086619	A	G	A	G	-0.0722052	-0.0115445	0.0116	0.0183188	4.968e-10	0.528565	TRUE	6.36934e-07	0.00124037	162.246
rs10108980	C	T	C	T	-0.0628014	-0.0132608	0.0106	0.0129733	2.725e-09	0.306703	TRUE	6.20543e-06	0.00135755	177.595
rs10117	G	A	G	A	0.0549994	0.00629651	0.0088	0.0124732	4.659e-10	0.613698	TRUE	4.04661e-07	0.00148571	194.385
rs10861176	G	A	G	A	-0.0555021	-0.0152897	0.0098	0.0141736	1.588e-08	0.2807	TRUE	1.9812e-05	0.00117224	153.324
rs10873538	T	G	T	G	-0.0665031	-0.00355199	0.0091	0.0122738	3.01e-13	0.772279	TRUE	1.19061e-09	0.00188458	246.67
rs10876446	G	C	G	C	-0.0540022	-0.00205729	0.0094	0.0125695	1.026e-08	0.869989	TRUE	1.47808e-06	0.0012628	165.183
rs11027839	A	C	A	C	-0.0515038	0.00941744	0.0086	0.0122005	2.398e-09	0.440182	TRUE	2.54313e-06	0.00131131	171.537
rs11136325	G	A	G	A	0.0537967	-0.00396437	0.0091	0.0119587	3.046e-09	0.740265	TRUE	1.12275e-06	0.00141299	184.857
rs11165867	C	T	C	T	-0.0743034	-0.000772035	0.0116	0.0162799	1.3e-10	0.962176	TRUE	5.38314e-08	0.00151093	197.69
rs113264400	T	C	T	C	-0.112296	0.0162652	0.0202	0.0173595	2.865e-08	0.348778	TRUE	2.11796e-05	0.00136144	178.104
rs11534045	G	A	G	A	0.0627964	0.00770093	0.0093	0.0125326	1.396e-11	0.538905	TRUE	5.39139e-08	0.0018008	235.685
rs11587347	C	G	C	G	-0.103895	-0.00385718	0.0147	0.0248308	1.529e-12	0.876554	TRUE	2.73878e-09	0.0019111	250.148
rs11664298	G	A	G	A	-0.0773995	-0.0152519	0.0108	0.0144877	8.936e-13	0.292457	TRUE	2.66097e-08	0.00164752	215.591
rs11693094	C	T	C	T	0.054403	0.0129268	0.0087	0.0119643	4.292e-10	0.279945	TRUE	1.85123e-06	0.00144215	188.677
rs117178087	C	T	C	T	0.0964005	-0.00523657	0.0177	0.0252747	4.888e-08	0.835864	TRUE	5.71013e-06	0.0010033	131.205
rs11740474	A	T	A	T	-0.0536962	0.0124439	0.0088	0.0122021	1.128e-09	0.307814	TRUE	2.98881e-06	0.00139389	182.354
rs11941714	G	A	G	A	0.0515957	0.00396176	0.0093	0.0125275	3.073e-08	0.751817	TRUE	4.95854e-06	0.00124959	163.453
rs1198588	A	T	A	T	-0.102598	-0.00249223	0.0108	0.0133537	1.731e-21	0.851949	TRUE	1.20455e-15	0.00374089	490.552
rs12138231	T	A	T	A	-0.0669949	-0.0027666	0.0116	0.0167452	7.99e-09	0.868773	TRUE	1.30243e-06	0.00134779	176.315
rs12151767	G	A	G	A	0.0611045	0.0164389	0.0086	0.0121824	1.307e-12	0.177209	TRUE	8.54976e-08	0.0018661	244.247
rs12285419	C	A	C	A	-0.0849045	-0.0131604	0.011	0.0166277	1.048e-14	0.428667	TRUE	6.85188e-10	0.0022117	289.581
rs12293670	A	G	A	G	0.0704957	0.00471094	0.0092	0.0127008	1.557e-14	0.710701	TRUE	2.27878e-10	0.00227238	297.544
rs12303743	G	C	G	C	-0.0874988	-0.0193797	0.0145	0.0210224	1.59e-09	0.356603	TRUE	3.08294e-06	0.00107086	140.049
rs12489270	T	C	T	C	-0.0579046	-0.00741495	0.0089	0.0124221	7.468e-11	0.550563	TRUE	1.63084e-07	0.00155426	203.367
rs12652777	T	C	T	C	0.0487997	-0.0154284	0.0086	0.0119625	1.523e-08	0.197144	TRUE	3.09794e-05	0.00118312	154.749
rs12712510	T	C	T	C	0.0574006	0.0231939	0.0087	0.0119601	5.144e-11	0.0524675	TRUE	3.94076e-06	0.00164202	214.87
rs12771371	G	A	G	A	0.0524027	-0.00400432	0.0093	0.0136791	1.94e-08	0.769727	TRUE	3.27452e-06	0.00116139	151.903
rs12833624	C	T	C	T	-0.0501992	-0.0131087	0.009	0.0130562	2.773e-08	0.315368	TRUE	2.30758e-05	0.00116962	152.98
rs12877581	G	C	G	C	-0.0596014	0.0118306	0.0099	0.0128154	1.803e-09	0.355925	TRUE	3.2785e-06	0.00150794	197.298
rs12883788	C	T	C	T	-0.0613011	-0.0216508	0.0087	0.0120682	1.862e-12	0.0728082	TRUE	3.92377e-07	0.00187319	245.176
rs13016542	T	C	T	C	0.0883039	0.0171577	0.0129	0.016831	8.282e-12	0.308007	TRUE	1.12203e-07	0.00190117	248.845
rs13233308	C	T	C	T	0.0487044	-0.00904185	0.0086	0.0118981	1.749e-08	0.44729	TRUE	9.28069e-06	0.00118032	154.381
rs132582	C	T	C	T	0.0509973	0.00182623	0.0086	0.0119424	3.259e-09	0.878461	TRUE	6.43931e-07	0.00129123	168.907
rs1427633	G	C	G	C	0.0483043	0.00530058	0.0088	0.0121137	4.097e-08	0.661698	TRUE	8.46595e-06	0.00111182	145.412
rs1430894	C	T	C	T	-0.0532953	0.0129838	0.0086	0.0120016	6.154e-10	0.279324	TRUE	2.35304e-06	0.00141847	185.576
rs145071536	T	C	T	C	-0.0851005	0.0125993	0.012	0.0160232	1.615e-12	0.431682	TRUE	1.7243e-08	0.00223987	293.278
rs1451488	A	G	A	G	-0.0708947	-0.0221986	0.0087	0.0122606	4.472e-16	0.0702085	TRUE	1.92179e-09	0.00250592	328.2
rs149165	T	G	T	G	0.0481995	-0.0176657	0.0087	0.0120645	3.005e-08	0.143119	TRUE	7.4771e-05	0.00113844	148.897
rs1593304	A	G	A	G	-0.0641013	-0.0228763	0.0111	0.0181953	7.448e-09	0.208657	TRUE	1.96521e-05	0.00121297	158.657
rs1604060	A	G	A	G	-0.0772051	-0.02345	0.014	0.0147094	3.241e-08	0.110888	TRUE	0.000108408	0.00125526	164.195
rs1615350	C	T	C	T	0.0736036	0.00709941	0.0098	0.0146286	4.918e-14	0.627457	TRUE	7.65477e-10	0.00217523	284.796
rs167924	A	G	A	G	-0.0501992	-0.0177743	0.009	0.0120384	2.339e-08	0.139817	TRUE	6.71423e-05	0.001164	152.244
rs16851048	T	C	T	C	-0.0744973	-0.0223002	0.0107	0.0167662	4.149e-12	0.183497	TRUE	1.57616e-07	0.00192264	251.661
rs16867571	A	G	A	G	0.0657035	0.000951676	0.0104	0.0144625	2.676e-10	0.947535	TRUE	8.61834e-08	0.00144582	189.158
rs17016552	C	G	C	G	0.0517002	0.00979153	0.0091	0.0145584	1.2e-08	0.50122	TRUE	6.98053e-06	0.00120046	157.019
rs17194490	G	T	G	T	-0.0781994	-0.0377483	0.0116	0.017164	1.795e-11	0.027858	TRUE	4.20135e-06	0.00162288	212.361
rs17731	G	A	G	A	-0.0523992	-0.00522756	0.0089	0.0135151	4.37e-09	0.698908	TRUE	1.44044e-06	0.0012453	162.891
rs187557	C	T	C	T	0.0666956	-0.0245268	0.0119	0.0189467	2.029e-08	0.195489	TRUE	4.05723e-05	0.00118661	155.205
rs1881046	G	T	G	T	0.0507026	-0.00141761	0.0092	0.0131001	3.392e-08	0.913826	TRUE	3.42094e-06	0.0011425	149.429
rs1901512	T	C	T	C	0.058401	0.0051778	0.0094	0.0134146	5.723e-10	0.69951	TRUE	3.44755e-07	0.00148433	194.203
rs1915019	A	G	A	G	0.0570984	0.00513652	0.0098	0.0145043	6.574e-09	0.723236	TRUE	1.71668e-06	0.00125672	164.387
rs2053079	A	G	A	G	-0.0598986	-0.00503628	0.0101	0.0135443	3.007e-09	0.710014	TRUE	1.15146e-06	0.00137611	180.026
rs2078266	A	G	A	G	0.0696007	0.0132827	0.0126	0.0163298	2.941e-08	0.415987	TRUE	1.81543e-05	0.00130543	170.767
rs215412	G	A	G	A	-0.0577033	0.0194185	0.0091	0.012569	2.692e-10	0.122357	TRUE	4.19668e-06	0.00140822	184.233
rs217336	C	A	C	A	0.0503033	-0.00421292	0.0087	0.0119158	8.051e-09	0.723671	TRUE	2.06805e-06	0.00124979	163.479
rs2238057	T	G	T	G	-0.0835012	0.0155492	0.0087	0.0124097	8.502e-22	0.210211	TRUE	5.0402e-14	0.00334057	437.882
rs2252074	T	G	T	G	-0.0685037	-0.0175453	0.0088	0.012278	6.192e-15	0.153002	TRUE	3.79597e-09	0.0022652	296.603
rs2332700	C	G	C	G	0.0750982	0.0156417	0.0099	0.0133957	3.875e-14	0.242941	TRUE	4.63606e-09	0.00210016	274.947
rs2333321	A	G	A	G	0.0712038	0.0286416	0.0105	0.0149504	1.248e-11	0.0553937	TRUE	1.72472e-06	0.00165555	216.643
rs2381411	T	C	T	C	-0.050399	-0.0131648	0.0088	0.0120193	1.25e-08	0.273385	TRUE	1.61308e-05	0.001218	159.316
rs2455415	C	T	C	T	-0.0494949	0.0069831	0.0088	0.0123484	1.69e-08	0.57173	TRUE	6.7433e-06	0.00116623	152.537
rs2456020	C	T	C	T	0.0815984	-0.00238298	0.0102	0.0131497	1.125e-15	0.856195	TRUE	1.7214e-11	0.00246595	322.953
rs2815731	C	A	C	A	0.0600033	-0.00213672	0.0091	0.0119616	4.388e-11	0.858227	TRUE	3.19789e-08	0.00163075	213.392
rs2909457	G	A	G	A	0.0489997	0.0222707	0.0087	0.0124671	1.482e-08	0.0740406	TRUE	0.000108456	0.00116587	152.49
rs2999392	C	T	C	T	-0.0517987	0.00724944	0.0094	0.0132368	3.05e-08	0.583917	TRUE	1.01576e-05	0.0011557	151.158
rs308697	C	A	C	A	0.0501036	-0.00506487	0.0087	0.0123653	8.832e-09	0.682097	TRUE	2.6295e-06	0.00124456	162.795
rs35351411	A	C	A	C	-0.0635044	-0.01061	0.0087	0.0119462	2.211e-13	0.374462	TRUE	8.33641e-09	0.00197018	257.897
rs35734242	T	C	T	C	-0.050704	0.0188428	0.0089	0.0119423	1.368e-08	0.114607	TRUE	5.45797e-05	0.00126978	166.098
rs3739118	G	A	G	A	0.057004	0.00164756	0.0095	0.0132729	2.364e-09	0.901213	TRUE	4.3559e-07	0.00132235	172.984
rs3770754	C	G	C	G	0.052896	0.016281	0.0091	0.012071	5.352e-09	0.177412	TRUE	2.10625e-05	0.00130902	171.237
rs3791710	T	C	T	C	0.0600033	-0.00783091	0.0108	0.0151459	3.02e-08	0.605135	TRUE	7.87813e-06	0.00114953	150.35
rs3795310	C	T	C	T	0.0509973	-0.0107731	0.0087	0.0124784	5.75e-09	0.387951	TRUE	5.40198e-06	0.00130027	170.091
rs3802924	A	C	A	C	0.0736036	0.0180906	0.0108	0.0131549	9.583e-12	0.169069	TRUE	3.4997e-07	0.00174267	228.064
rs3824451	T	C	T	C	-0.0655951	-0.023995	0.0118	0.0175157	2.539e-08	0.170713	TRUE	5.67807e-05	0.00115949	151.654
rs4129585	A	C	A	C	0.0749961	0.0223365	0.0087	0.0121319	5.109e-18	0.0656009	TRUE	1.65562e-10	0.00278619	365.01
rs4575535	A	G	A	G	-0.0557982	-0.00546936	0.0096	0.0123473	5.77e-09	0.657796	TRUE	2.29166e-06	0.00126968	166.085
rs4632195	C	T	C	T	-0.0471964	-0.0230898	0.0086	0.0119635	4.586e-08	0.0536043	TRUE	0.000239825	0.00111375	145.665
rs4636654	G	A	G	A	0.0483043	-0.0100843	0.0089	0.0120448	4.892e-08	0.402463	TRUE	2.76751e-05	0.00111283	145.544
rs4653164	C	T	C	T	-0.0511038	0.000747327	0.0092	0.0121504	3.076e-08	0.950956	TRUE	2.53425e-06	0.00118289	154.718
rs4702	G	A	G	A	0.0843044	-0.00826691	0.0089	0.0119549	2.794e-21	0.489248	TRUE	1.19044e-14	0.00350363	459.33
rs4766428	C	T	C	T	-0.0750038	-0.0146785	0.0089	0.0120903	3.931e-17	0.224721	TRUE	5.6307e-11	0.00278675	365.084
rs4779050	T	G	T	G	0.0579953	-0.00915234	0.0089	0.0120932	7.274e-11	0.449158	TRUE	2.43867e-07	0.00161686	211.572
rs4812325	G	A	G	A	-0.0719042	0.0175276	0.0089	0.0122681	8.96e-16	0.153088	TRUE	8.03592e-10	0.00253357	331.831
rs498591	A	T	A	T	-0.0724954	-0.0108938	0.0121	0.0168614	2.114e-09	0.518231	TRUE	1.81964e-06	0.00125873	164.65
rs500102	T	C	T	C	0.0517002	0.0134519	0.0088	0.0119568	4.871e-09	0.260571	TRUE	9.72366e-06	0.0012783	167.214
rs505061	C	A	C	A	-0.0534957	-0.013033	0.0086	0.0119689	5.804e-10	0.276196	TRUE	2.17278e-06	0.00142621	186.59
rs56205728	G	A	G	A	-0.0630037	0.0142261	0.0097	0.0140405	1.007e-10	0.310955	TRUE	5.42886e-07	0.00163262	213.638
rs5751191	T	C	T	C	-0.0655951	-0.000640162	0.0086	0.0120062	3.004e-14	0.957478	TRUE	9.3549e-11	0.00215078	281.588
rs60135207	G	T	G	T	0.0495994	-0.0130158	0.0088	0.0121988	1.526e-08	0.285984	TRUE	2.13813e-05	0.00120964	158.222
rs61937595	C	T	C	T	0.130098	0.0290518	0.0162	0.0171952	1.147e-15	0.0911171	TRUE	2.41962e-09	0.00280012	366.84
rs62018952	T	C	T	C	-0.0584027	-0.000484557	0.0097	0.016363	1.941e-09	0.976376	TRUE	3.06316e-07	0.00137587	179.994
rs62183855	A	C	A	C	0.0660967	0.014499	0.0111	0.0228985	2.658e-09	0.526612	TRUE	2.05518e-06	0.00139486	182.482
rs634940	G	T	G	T	-0.0663962	0.0169027	0.0099	0.0146232	1.784e-11	0.247729	TRUE	3.11507e-07	0.00161871	211.814
rs6482437	A	C	A	C	-0.0989036	0.0065028	0.0142	0.017394	3.326e-12	0.708513	TRUE	9.1958e-09	0.0017479	228.749
rs6520064	A	G	A	G	-0.0584981	-0.0296696	0.0106	0.0157673	3.583e-08	0.0598742	TRUE	0.000195846	0.00114216	149.385
rs6538539	G	T	G	T	0.0567961	0.0129913	0.0086	0.0119227	4.428e-11	0.27588	TRUE	4.11545e-07	0.00160509	210.029
rs6546857	A	G	A	G	-0.0603978	0.004779	0.0102	0.0143644	2.744e-09	0.739363	TRUE	1.08042e-06	0.00125563	164.244
rs6549963	T	C	T	C	0.0483043	0.00188872	0.0088	0.0121569	4.308e-08	0.876535	TRUE	4.21719e-06	0.00112969	147.752
rs6673880	A	G	A	G	-0.062301	0.010774	0.0091	0.0121141	7.195e-12	0.373798	TRUE	7.67931e-08	0.00194005	253.945
rs6715366	G	A	G	A	-0.0540972	-0.0130108	0.0097	0.0133388	2.492e-08	0.329357	TRUE	2.16437e-05	0.00107456	140.534
rs6798742	A	G	A	G	-0.0610991	-0.02678	0.0093	0.0128754	4.569e-11	0.037531	TRUE	6.26651e-06	0.00165658	216.778
rs6943762	T	C	T	C	0.105098	-0.0063562	0.0132	0.0179998	1.569e-15	0.723994	TRUE	3.95166e-11	0.00251323	329.161
rs6984242	G	A	G	A	0.0546965	-0.00622336	0.0087	0.0120288	3.855e-10	0.604898	TRUE	3.54755e-07	0.00143336	187.525
rs708228	C	T	C	T	-0.0527997	0.0165945	0.0091	0.0123338	6.556e-09	0.178481	TRUE	2.17595e-05	0.00119872	156.791
rs7112616	T	C	T	C	0.0522034	0.00579335	0.0086	0.0119545	1.517e-09	0.627947	TRUE	8.47996e-07	0.00136259	178.255
rs713692	G	A	G	A	-0.0566021	-0.00339992	0.0095	0.0144385	2.666e-09	0.813839	TRUE	7.10382e-07	0.00132575	173.428
rs7251	C	G	C	G	0.0641009	-0.00390957	0.0094	0.0133964	8.292e-12	0.770412	TRUE	1.48383e-08	0.00184277	241.188
rs72802868	G	T	G	T	0.0691995	0.012812	0.0096	0.0129905	4.554e-13	0.324005	TRUE	1.77481e-08	0.00192271	251.671
rs728055	T	A	T	A	0.0673969	-0.0122288	0.009	0.0124917	8.849e-14	0.327602	TRUE	4.21739e-09	0.00208773	273.316
rs72943392	G	C	G	C	-0.0534957	0.00399153	0.0096	0.0127695	2.393e-08	0.754597	TRUE	4.44577e-06	0.00114397	149.621
rs72986630	C	T	C	T	-0.112296	-0.0233569	0.0179	0.0247171	3.594e-10	0.344674	TRUE	1.19148e-06	0.00140689	184.058
rs73229090	C	A	C	A	0.102602	-0.0158308	0.0142	0.020362	4.337e-13	0.436883	TRUE	8.59811e-09	0.00205135	268.543
rs73292401	T	A	T	A	-0.0676045	0.00466959	0.0109	0.0162784	5.48e-10	0.774221	TRUE	2.74924e-07	0.00133095	174.11
rs7515363	C	T	C	T	0.0535029	-0.00414697	0.0089	0.0120161	1.836e-09	0.730005	TRUE	7.54294e-07	0.0013549	177.247
rs7575796	A	G	A	G	0.0963006	0.0331165	0.0172	0.0143988	2.065e-08	0.0214511	TRUE	0.000351102	0.00129714	169.681
rs7647398	C	T	C	T	0.0774979	0.00871135	0.0109	0.0172453	1.074e-12	0.613458	TRUE	6.63486e-09	0.00193984	253.917
rs76838079	C	T	C	T	-0.0780048	-0.0159926	0.0138	0.0165682	1.529e-08	0.334414	TRUE	1.58237e-05	0.00146608	191.813
rs778371	A	G	A	G	-0.0806029	0.0137493	0.0095	0.0133422	1.495e-17	0.302769	TRUE	2.11631e-11	0.00271559	355.736
rs7798283	T	G	T	G	0.074003	0.00881215	0.0134	0.0193662	3.487e-08	0.649089	TRUE	7.73152e-06	0.00146087	191.13
rs7830315	T	C	T	C	-0.0478046	0.0112424	0.0086	0.0123783	3.082e-08	0.36375	TRUE	1.98437e-05	0.00114241	149.417
rs79210963	T	C	T	C	-0.0856015	-0.0258387	0.0137	0.019492	4.142e-10	0.184971	TRUE	3.53798e-06	0.0013807	180.626
rs79445414	T	C	T	C	-0.1234	-0.0444987	0.0222	0.02356	2.798e-08	0.0589278	TRUE	0.000173585	0.00150541	196.966
rs8055219	G	A	G	A	-0.0665031	-0.0212025	0.0101	0.0140927	5.693e-11	0.132451	TRUE	1.36453e-06	0.00170057	222.544
rs9304548	C	A	C	A	0.0567016	-0.0108965	0.01	0.0135133	1.594e-08	0.420037	TRUE	1.01055e-05	0.00122346	160.031
rs9318627	A	C	A	C	0.0611986	-0.000549954	0.0088	0.0124972	4.352e-12	0.9649	TRUE	3.46193e-09	0.00178799	234.005
rs9461916	T	C	T	C	-0.0532953	-0.00694039	0.0088	0.0121098	1.641e-09	0.566561	TRUE	1.13911e-06	0.00131666	172.238
rs9636107	A	G	A	G	-0.0698969	-0.00163975	0.0086	0.0119642	5.115e-16	0.890987	TRUE	6.89413e-12	0.00244213	319.826
rs9687282	T	G	T	G	-0.0525994	0.00337197	0.0091	0.0130384	7.328e-09	0.795929	TRUE	1.62951e-06	0.00122773	160.59
rs9876421	C	T	C	T	-0.0625033	-0.0139906	0.0092	0.0129239	9.192e-12	0.279013	TRUE	1.70476e-07	0.00176947	231.577
Exposure: Schizophrenia; Outcome: Alzheimer's disease
SNP	effect allele.exposure	other allele.exposure	effect allele.outcome	other allele.outcome	beta.exposure	beta.outcome	se.exposure	se.outcome	pval.exposure	pval.outcome	steiger_dir	steiger_pval	R2	F
rs1000237	T	A	T	A	-0.0732053	-0.0143	0.0089	0.009	2.8e-16	0.1126	TRUE	4.91441e-11	0.00239614	313.788
rs10035564	A	G	A	G	-0.0668024	-0.011	0.0092	0.0086	4.38e-13	0.2028	TRUE	4.63204e-09	0.00200137	261.987
rs10086619	A	G	A	G	-0.0722052	-0.0002	0.0116	0.0112	4.968e-10	0.9874	TRUE	3.40304e-08	0.00124037	162.246
rs10108980	C	T	C	T	-0.0628014	-0.0018	0.0106	0.0102	2.725e-09	0.8628	TRUE	2.21776e-07	0.00135755	177.595
rs10117	G	A	G	A	0.0549994	0.0064	0.0088	0.0083	4.659e-10	0.4421	TRUE	2.04103e-07	0.00148571	194.385
rs10861176	G	A	G	A	-0.0555021	0.0038	0.0098	0.0092	1.588e-08	0.6813	TRUE	1.30214e-06	0.00117224	153.324
rs10876446	G	C	G	C	-0.0540022	-0.0112	0.0094	0.0089	1.026e-08	0.2044	TRUE	6.09412e-06	0.0012628	165.183
rs11027839	A	C	A	C	-0.0515038	0.0008	0.0086	0.0081	2.398e-09	0.9242	TRUE	1.34368e-07	0.00131131	171.537
rs11136325	G	A	G	A	0.0537967	-0.0062	0.0091	0.0085	3.046e-09	0.4673	TRUE	8.90512e-07	0.00141299	184.857
rs11165867	C	T	C	T	-0.0743034	0.0095	0.0116	0.011	1.3e-10	0.3907	TRUE	1.21575e-07	0.00151093	197.69
rs11191580	T	C	T	C	0.131703	0.008	0.0155	0.0144	1.772e-17	0.5753	TRUE	3.10518e-13	0.00272374	356.807
rs11223774	A	G	A	G	0.0524976	0.0117	0.0094	0.009	2.739e-08	0.1963	TRUE	1.28966e-05	0.00108362	141.72
rs113264400	T	C	T	C	-0.112296	-0.0114	0.0202	0.019	2.865e-08	0.5473	TRUE	3.14874e-06	0.00136144	178.104
rs11534045	G	A	G	A	0.0627964	0.0091	0.0093	0.0087	1.396e-11	0.2925	TRUE	3.48291e-08	0.0018008	235.685
rs11587347	C	G	C	G	-0.103895	-0.0053	0.0147	0.014	1.529e-12	0.7023	TRUE	1.04688e-09	0.0019111	250.148
rs11693094	C	T	C	T	0.054403	-0.0015	0.0087	0.0081	4.292e-10	0.8519	TRUE	4.55598e-08	0.00144215	188.677
rs117178087	C	T	C	T	0.0964005	0.0063	0.0177	0.0163	4.888e-08	0.6981	TRUE	3.18015e-06	0.0010033	131.205
rs11740474	A	T	A	T	-0.0536962	-0.0048	0.0088	0.0083	1.128e-09	0.563	TRUE	2.56785e-07	0.00139389	182.354
rs11941714	G	A	G	A	0.0515957	-0.0104	0.0093	0.0086	3.073e-08	0.2305	TRUE	1.23812e-05	0.00124959	163.453
rs1198588	A	T	A	T	-0.102598	-0.0022	0.0108	0.01	1.731e-21	0.8248	TRUE	7.79743e-17	0.00374089	490.552
rs12138231	T	A	T	A	-0.0669949	0.016	0.0116	0.011	7.99e-09	0.144	TRUE	8.1951e-06	0.00134779	176.315
rs12151767	G	A	G	A	0.0611045	0.0097	0.0086	0.0081	1.307e-12	0.2329	TRUE	8.46676e-09	0.0018661	244.247
rs12285419	C	A	C	A	-0.0849045	-0.019	0.011	0.0105	1.048e-14	0.07043	TRUE	1.72079e-09	0.0022117	289.581
rs12303743	G	C	G	C	-0.0874988	-0.0172	0.0145	0.0139	1.59e-09	0.218	TRUE	1.66947e-06	0.00107086	140.049
rs12489270	T	C	T	C	-0.0579046	0.0006	0.0089	0.0085	7.468e-11	0.9419	TRUE	9.18792e-09	0.00155426	203.367
rs12652777	T	C	T	C	0.0487997	-0.0126	0.0086	0.0081	1.523e-08	0.1215	TRUE	1.53315e-05	0.00118312	154.749
rs12712510	T	C	T	C	0.0574006	0.0158	0.0087	0.0082	5.144e-11	0.05419	TRUE	6.5892e-07	0.00164202	214.87
rs12771371	G	A	G	A	0.0524027	-0.0012	0.0093	0.0088	1.94e-08	0.8905	TRUE	7.76987e-07	0.00116139	151.903
rs12833624	C	T	C	T	-0.0501992	-0.0084	0.009	0.0085	2.773e-08	0.324	TRUE	6.83335e-06	0.00116962	152.98
rs12877581	G	C	G	C	-0.0596014	0.0053	0.0099	0.0094	1.803e-09	0.5772	TRUE	3.63812e-07	0.00150794	197.298
rs12883788	C	T	C	T	-0.0613011	0.0015	0.0087	0.0082	1.862e-12	0.8503	TRUE	6.70588e-10	0.00187319	245.176
rs13016542	T	C	T	C	0.0883039	0.0215	0.0129	0.0119	8.282e-12	0.07241	TRUE	1.53709e-07	0.00190117	248.845
rs13195636	A	C	A	C	0.210504	-0.0037	0.0159	0.0141	6.546e-40	0.7956	TRUE	2.76847e-31	0.0054985	722.306
rs13233308	C	T	C	T	0.0487044	-0.0078	0.0086	0.0081	1.749e-08	0.3375	TRUE	4.50819e-06	0.00118032	154.381
rs132582	C	T	C	T	0.0509973	0.0045	0.0086	0.0082	3.259e-09	0.5818	TRUE	5.34207e-07	0.00129123	168.907
rs1427633	G	C	G	C	0.0483043	0.0063	0.0088	0.0083	4.097e-08	0.4497	TRUE	6.02391e-06	0.00111182	145.412
rs1430894	C	T	C	T	-0.0532953	0.0032	0.0086	0.0082	6.154e-10	0.6923	TRUE	1.01648e-07	0.00141847	185.576
rs145071536	T	C	T	C	-0.0851005	0.0086	0.012	0.0106	1.615e-12	0.4172	TRUE	3.13284e-09	0.00223987	293.278
rs1451488	A	G	A	G	-0.0708947	-0.0002	0.0087	0.0082	4.472e-16	0.979	TRUE	5.01784e-13	0.00250592	328.2
rs1593304	A	G	A	G	-0.0641013	-0.0028	0.0111	0.0101	7.448e-09	0.7799	TRUE	5.70965e-07	0.00121297	158.657
rs1604060	A	G	A	G	-0.0772051	-0.015	0.014	0.0131	3.241e-08	0.2525	TRUE	1.23817e-05	0.00125526	164.195
rs1615350	C	T	C	T	0.0736036	-0.0142	0.0098	0.0093	4.918e-14	0.1273	TRUE	2.4103e-09	0.00217523	284.796
rs167924	A	G	A	G	-0.0501992	0.0056	0.009	0.0084	2.339e-08	0.5013	TRUE	3.37376e-06	0.001164	152.244
rs16867571	A	G	A	G	0.0657035	0.006	0.0104	0.0096	2.676e-10	0.5336	TRUE	1.02161e-07	0.00144582	189.158
rs17016552	C	G	C	G	0.0517002	-0.0046	0.0091	0.0085	1.2e-08	0.5886	TRUE	1.61559e-06	0.00120046	157.019
rs17194490	G	T	G	T	-0.0781994	-0.0066	0.0116	0.0109	1.795e-11	0.5451	TRUE	1.14312e-08	0.00162288	212.361
rs17731	G	A	G	A	-0.0523992	-0.0006	0.0089	0.0089	4.37e-09	0.9472	TRUE	2.02231e-07	0.0012453	162.891
rs187557	C	T	C	T	0.0666956	0.0058	0.0119	0.0113	2.029e-08	0.6068	TRUE	2.12535e-06	0.00118661	155.205
rs1881046	G	T	G	T	0.0507026	-0.0011	0.0092	0.0087	3.392e-08	0.8999	TRUE	1.32528e-06	0.0011425	149.429
rs1901512	T	C	T	C	0.058401	0.0078	0.0094	0.0088	5.723e-10	0.3767	TRUE	3.22748e-07	0.00148433	194.203
rs1915019	A	G	A	G	0.0570984	0.0002	0.0098	0.0093	6.574e-09	0.9792	TRUE	2.41653e-07	0.00125672	164.387
rs2053079	A	G	A	G	-0.0598986	-0.0028	0.0101	0.0102	3.007e-09	0.787	TRUE	2.74357e-07	0.00137611	180.026
rs2078266	A	G	A	G	0.0696007	-0.0016	0.0126	0.012	2.941e-08	0.8935	TRUE	1.27226e-06	0.00130543	170.767
rs215412	G	A	G	A	-0.0577033	-0.0015	0.0091	0.0088	2.692e-10	0.8628	TRUE	2.81518e-08	0.00140822	184.233
rs217336	C	A	C	A	0.0503033	-0.0142	0.0087	0.0083	8.051e-09	0.08524	TRUE	1.37365e-05	0.00124979	163.479
rs2238057	T	G	T	G	-0.0835012	-0.0103	0.0087	0.0083	8.502e-22	0.213	TRUE	1.83576e-15	0.00334057	437.882
rs2252074	T	G	T	G	-0.0685037	-0.0028	0.0088	0.0083	6.192e-15	0.7328	TRUE	1.40395e-11	0.0022652	296.603
rs2332700	C	G	C	G	0.0750982	0.0027	0.0099	0.0095	3.875e-14	0.7768	TRUE	3.96474e-11	0.00210016	274.947
rs2333321	A	G	A	G	0.0712038	0.0026	0.0105	0.0101	1.248e-11	0.7946	TRUE	3.55831e-09	0.00165555	216.643
rs2381411	T	C	T	C	-0.050399	-0.0012	0.0088	0.0083	1.25e-08	0.8857	TRUE	5.1838e-07	0.001218	159.316
rs2455415	C	T	C	T	-0.0494949	-0.009	0.0088	0.0083	1.69e-08	0.2767	TRUE	6.91996e-06	0.00116623	152.537
rs2456020	C	T	C	T	0.0815984	-0.0016	0.0102	0.0096	1.125e-15	0.8696	TRUE	2.10798e-12	0.00246595	322.953
rs2514218	C	T	C	T	0.0704957	-0.0065	0.0092	0.0085	1.348e-14	0.4436	TRUE	1.09819e-10	0.00226946	297.161
rs2815731	C	A	C	A	0.0600033	0.0141	0.0091	0.0087	4.388e-11	0.1042	TRUE	3.21689e-07	0.00163075	213.392
rs2909457	G	A	G	A	0.0489997	0	0.0087	0.0082	1.482e-08	0.9999	TRUE	5.68906e-07	0.00116587	152.49
rs2999392	C	T	C	T	-0.0517987	-0.0046	0.0094	0.0088	3.05e-08	0.5986	TRUE	3.26887e-06	0.0011557	151.158
rs308697	C	A	C	A	0.0501036	0.0068	0.0087	0.0082	8.832e-09	0.4036	TRUE	2.21309e-06	0.00124456	162.795
rs35351411	A	C	A	C	-0.0635044	0.0059	0.0087	0.0082	2.211e-13	0.4728	TRUE	7.69688e-10	0.00197018	257.897
rs35734242	T	C	T	C	-0.050704	-0.0125	0.0089	0.0082	1.368e-08	0.1286	TRUE	1.31047e-05	0.00126978	166.098
rs3739118	G	A	G	A	0.057004	-0.0039	0.0095	0.009	2.364e-09	0.6653	TRUE	2.90856e-07	0.00132235	172.984
rs3770754	C	G	C	G	0.052896	0.0058	0.0091	0.0084	5.352e-09	0.4959	TRUE	1.26979e-06	0.00130902	171.237
rs3791710	T	C	T	C	0.0600033	-0.0163	0.0108	0.0101	3.02e-08	0.1068	TRUE	2.76724e-05	0.00114953	150.35
rs3824451	T	C	T	C	-0.0655951	-0.0026	0.0118	0.011	2.539e-08	0.8137	TRUE	1.38057e-06	0.00115949	151.654
rs4129585	A	C	A	C	0.0749961	0.0009	0.0087	0.0082	5.109e-18	0.9101	TRUE	2.8685e-14	0.00278619	365.01
rs4575535	A	G	A	G	-0.0557982	-0.0038	0.0096	0.0091	5.77e-09	0.6757	TRUE	6.71294e-07	0.00126968	166.085
rs4632195	C	T	C	T	-0.0471964	0.0102	0.0086	0.0082	4.586e-08	0.2161	TRUE	1.69564e-05	0.00111375	145.665
rs4636654	G	A	G	A	0.0483043	-0.007	0.0089	0.0083	4.892e-08	0.3987	TRUE	9.33581e-06	0.00111283	145.544
rs4653164	C	T	C	T	-0.0511038	-0.0141	0.0092	0.0087	3.076e-08	0.1052	TRUE	2.8178e-05	0.00118289	154.718
rs4702	G	A	G	A	0.0843044	0.0152	0.0089	0.0081	2.794e-21	0.06187	TRUE	4.40559e-14	0.00350363	459.33
rs4766428	C	T	C	T	-0.0750038	0.0032	0.0089	0.0082	3.931e-17	0.6951	TRUE	2.79437e-13	0.00278675	365.084
rs4779050	T	G	T	G	0.0579953	0.003	0.0089	0.0085	7.274e-11	0.7198	TRUE	1.86236e-08	0.00161686	211.572
rs4812325	G	A	G	A	-0.0719042	-0.019	0.0089	0.0084	8.96e-16	0.02374	TRUE	8.55243e-10	0.00253357	331.831
rs498591	A	T	A	T	-0.0724954	0.0174	0.0121	0.0116	2.114e-09	0.1325	TRUE	3.64138e-06	0.00125873	164.65
rs500102	T	C	T	C	0.0517002	-0.0107	0.0088	0.0084	4.871e-09	0.2043	TRUE	3.62932e-06	0.0012783	167.214
rs505061	C	A	C	A	-0.0534957	-0.0072	0.0086	0.0081	5.804e-10	0.3733	TRUE	3.13393e-07	0.00142621	186.59
rs56205728	G	A	G	A	-0.0630037	0.0086	0.0097	0.0091	1.007e-10	0.3447	TRUE	9.63986e-08	0.00163262	213.638
rs57433322	C	G	C	G	0.0830996	0.019	0.0139	0.0127	1.992e-09	0.1335	TRUE	3.81602e-06	0.00135641	177.445
rs5751191	T	C	T	C	-0.0655951	0.0055	0.0086	0.0081	3.004e-14	0.4975	TRUE	1.04097e-10	0.00215078	281.588
rs58120505	T	C	T	C	0.089603	0.0066	0.0088	0.0082	2.235e-24	0.4193	TRUE	4.27729e-18	0.0039121	513.091
rs60135207	G	T	G	T	0.0495994	0.009	0.0088	0.0083	1.526e-08	0.2786	TRUE	6.58514e-06	0.00120964	158.222
rs6125656	G	A	G	A	-0.0644959	0.0037	0.0111	0.0105	6.293e-09	0.7278	TRUE	5.79874e-07	0.00131253	171.696
rs61857878	A	T	A	T	0.0600974	-0.0065	0.0102	0.0095	4.441e-09	0.4948	TRUE	8.76153e-07	0.00130697	170.969
rs62018952	T	C	T	C	-0.0584027	-0.0107	0.0097	0.0091	1.941e-09	0.2423	TRUE	1.53882e-06	0.00137587	179.994
rs62183855	A	C	A	C	0.0660967	0.0083	0.0111	0.0102	2.658e-09	0.4185	TRUE	8.9341e-07	0.00139486	182.482
rs634940	G	T	G	T	-0.0663962	0.0128	0.0099	0.0092	1.784e-11	0.1671	TRUE	1.06074e-07	0.00161871	211.814
rs6482437	A	C	A	C	-0.0989036	-0.0207	0.0142	0.0132	3.326e-12	0.118	TRUE	4.65324e-08	0.0017479	228.749
rs6520064	A	G	A	G	-0.0584981	-0.0104	0.0106	0.0101	3.583e-08	0.3007	TRUE	9.53897e-06	0.00114216	149.385
rs6538539	G	T	G	T	0.0567961	-0.0067	0.0086	0.0082	4.428e-11	0.4128	TRUE	4.04261e-08	0.00160509	210.029
rs6546857	A	G	A	G	-0.0603978	0.0038	0.0102	0.0096	2.744e-09	0.69	TRUE	3.84834e-07	0.00125563	164.244
rs6549963	T	C	T	C	0.0483043	0.0025	0.0088	0.0084	4.308e-08	0.767	TRUE	2.16189e-06	0.00112969	147.752
rs6673880	A	G	A	G	-0.062301	-0.0088	0.0091	0.0083	7.195e-12	0.2892	TRUE	2.24309e-08	0.00194005	253.945
rs6798742	A	G	A	G	-0.0610991	0.0101	0.0093	0.0088	4.569e-11	0.2489	TRUE	1.11796e-07	0.00165658	216.778
rs6943762	T	C	T	C	0.105098	0.0005	0.0132	0.0124	1.569e-15	0.9686	TRUE	1.76827e-12	0.00251323	329.161
rs6974218	A	C	A	C	0.0548953	0.001	0.0089	0.0083	6.804e-10	0.9082	TRUE	5.89641e-08	0.00147498	192.979
rs6984242	G	A	G	A	0.0546965	0.0009	0.0087	0.0082	3.855e-10	0.9094	TRUE	3.15775e-08	0.00143336	187.525
rs708228	C	T	C	T	-0.0527997	-0.0047	0.0091	0.0086	6.556e-09	0.5852	TRUE	9.5248e-07	0.00119872	156.791
rs7112616	T	C	T	C	0.0522034	-0.0014	0.0086	0.0082	1.517e-09	0.8651	TRUE	1.08471e-07	0.00136259	178.255
rs713692	G	A	G	A	-0.0566021	-0.0088	0.0095	0.0088	2.666e-09	0.3151	TRUE	1.35706e-06	0.00132575	173.428
rs7251	C	G	C	G	0.0641009	0.0081	0.0094	0.0093	8.292e-12	0.3817	TRUE	1.55714e-08	0.00184277	241.188
rs72802868	G	T	G	T	0.0691995	-0.0066	0.0096	0.009	4.554e-13	0.4597	TRUE	1.32909e-09	0.00192271	251.671
rs728055	T	A	T	A	0.0673969	-0.0072	0.009	0.0085	8.849e-14	0.3971	TRUE	3.83991e-10	0.00208773	273.316
rs72943392	G	C	G	C	-0.0534957	0.0027	0.0096	0.0091	2.393e-08	0.766	TRUE	1.49356e-06	0.00114397	149.621
rs72986630	C	T	C	T	-0.112296	0.0012	0.0179	0.0182	3.594e-10	0.9495	TRUE	3.01341e-08	0.00140689	184.058
rs73292401	T	A	T	A	-0.0676045	0.0012	0.0109	0.0102	5.48e-10	0.9095	TRUE	4.93543e-08	0.00133095	174.11
rs7515363	C	T	C	T	0.0535029	0.0078	0.0089	0.0084	1.836e-09	0.3577	TRUE	9.0383e-07	0.0013549	177.247
rs7634476	A	G	A	G	-0.0577033	-0.0013	0.0088	0.0083	5.462e-11	0.8797	TRUE	8.87915e-09	0.00163635	214.126
rs7647398	C	T	C	T	0.0774979	-0.0012	0.0109	0.01	1.074e-12	0.9073	TRUE	3.8882e-10	0.00193984	253.917
rs76838079	C	T	C	T	-0.0780048	0.0028	0.0138	0.0116	1.529e-08	0.8119	TRUE	9.17242e-07	0.00146608	191.813
rs7798283	T	G	T	G	0.074003	0.0166	0.0134	0.0119	3.487e-08	0.1625	TRUE	2.01761e-05	0.00146087	191.13
rs7830315	T	C	T	C	-0.0478046	-0.0073	0.0086	0.0082	3.082e-08	0.3677	TRUE	5.98302e-06	0.00114241	149.417
rs79445414	T	C	T	C	-0.1234	-0.0181	0.0222	0.0207	2.798e-08	0.3828	TRUE	5.78312e-06	0.00150541	196.966
rs8055219	G	A	G	A	-0.0665031	0.0157	0.0101	0.0097	5.693e-11	0.1039	TRUE	3.34308e-07	0.00170057	222.544
rs9304548	C	A	C	A	0.0567016	0.0084	0.01	0.0095	1.594e-08	0.3785	TRUE	3.67871e-06	0.00122346	160.031
rs9461916	T	C	T	C	-0.0532953	-0.0023	0.0088	0.0083	1.641e-09	0.7853	TRUE	1.51519e-07	0.00131666	172.238
rs9636107	A	G	A	G	-0.0698969	0.0007	0.0086	0.0081	5.115e-16	0.9284	TRUE	7.10432e-13	0.00244213	319.826
rs9687282	T	G	T	G	-0.0525994	0.0091	0.0091	0.0086	7.328e-09	0.2928	TRUE	3.37676e-06	0.00122773	160.59
Exposure: Schizophrenia; Outcome: Vascular dementia
SNP	effect allele.exposure	other allele.exposure	effect allele.outcome	other allele.outcome	beta.exposure	beta.outcome	se.exposure	se.outcome	pval.exposure	pval.outcome	steiger_dir	steiger_pval	R2	F
rs1000237	T	A	T	A	-0.0732053	-0.0395996	0.0089	0.029776	2.8e-16	0.183546	TRUE	4.82263e-11	0.00239614	313.788
rs10035564	A	G	A	G	-0.0668024	0.0198264	0.0092	0.0280443	4.38e-13	0.479585	TRUE	1.6419e-09	0.00200137	261.987
rs10086619	A	G	A	G	-0.0722052	0.00208214	0.0116	0.0403926	4.968e-10	0.958889	TRUE	5.47021e-08	0.00124037	162.246
rs10108980	C	T	C	T	-0.0628014	-0.0289789	0.0106	0.0286907	2.725e-09	0.312473	TRUE	2.45196e-06	0.00135755	177.595
rs10117	G	A	G	A	0.0549994	-0.0139858	0.0088	0.0275795	4.659e-10	0.612077	TRUE	1.61594e-07	0.00148571	194.385
rs10861176	G	A	G	A	-0.0555021	-0.0380096	0.0098	0.0312486	1.588e-08	0.223847	TRUE	1.16542e-05	0.00117224	153.324
rs10873538	T	G	T	G	-0.0665031	-0.0144849	0.0091	0.027049	3.01e-13	0.592299	TRUE	7.59233e-10	0.00188458	246.67
rs10876446	G	C	G	C	-0.0540022	-0.0174021	0.0094	0.0278261	1.026e-08	0.531716	TRUE	2.14668e-06	0.0012628	165.183
rs11027839	A	C	A	C	-0.0515038	-0.0115553	0.0086	0.0269711	2.398e-09	0.668336	TRUE	4.47434e-07	0.00131131	171.537
rs11136325	G	A	G	A	0.0537967	0.011351	0.0091	0.0263911	3.046e-09	0.667117	TRUE	6.3862e-07	0.00141299	184.857
rs11165867	C	T	C	T	-0.0743034	-0.00133598	0.0116	0.0359929	1.3e-10	0.970391	TRUE	2.13264e-08	0.00151093	197.69
rs11191580	T	C	T	C	0.131703	-0.0595952	0.0155	0.0479572	1.772e-17	0.213988	TRUE	7.05895e-12	0.00272374	356.807
rs11223774	A	G	A	G	0.0524976	0.0218861	0.0094	0.0282492	2.739e-08	0.438486	TRUE	5.98281e-06	0.00108362	141.72
rs113264400	T	C	T	C	-0.112296	0.0345851	0.0202	0.038383	2.865e-08	0.367561	TRUE	8.83612e-06	0.00136144	178.104
rs11534045	G	A	G	A	0.0627964	0.000986624	0.0093	0.0277071	1.396e-11	0.971594	TRUE	3.50926e-09	0.0018008	235.685
rs11587347	C	G	C	G	-0.103895	-0.0576544	0.0147	0.0544326	1.529e-12	0.289514	TRUE	1.26288e-08	0.0019111	250.148
rs11664298	G	A	G	A	-0.0773995	0.0283035	0.0108	0.0321085	8.936e-13	0.378051	TRUE	4.54313e-09	0.00164752	215.591
rs11693094	C	T	C	T	0.054403	-0.00336126	0.0087	0.0264328	4.292e-10	0.898812	TRUE	5.82419e-08	0.00144215	188.677
rs117178087	C	T	C	T	0.0964005	0.0384972	0.0177	0.0558528	4.888e-08	0.490658	TRUE	8.72547e-06	0.0010033	131.205
rs11740474	A	T	A	T	-0.0536962	0.0600263	0.0088	0.0268573	1.128e-09	0.0254167	TRUE	1.87392e-05	0.00139389	182.354
rs11941714	G	A	G	A	0.0515957	-0.0417354	0.0093	0.0276725	3.073e-08	0.131507	TRUE	3.43536e-05	0.00124959	163.453
rs1198588	A	T	A	T	-0.102598	-0.0827345	0.0108	0.0297714	1.731e-21	0.00545268	TRUE	2.59106e-12	0.00374089	490.552
rs12138231	T	A	T	A	-0.0669949	-0.0156657	0.0116	0.0371257	7.99e-09	0.673051	TRUE	1.15319e-06	0.00134779	176.315
rs12151767	G	A	G	A	0.0611045	0.0206674	0.0086	0.0268684	1.307e-12	0.441769	TRUE	4.54275e-09	0.0018661	244.247
rs12285419	C	A	C	A	-0.0849045	-0.0352848	0.011	0.0366677	1.048e-14	0.335906	TRUE	2.81926e-10	0.0022117	289.581
rs12293670	A	G	A	G	0.0704957	-0.00737921	0.0092	0.027986	1.557e-14	0.792031	TRUE	4.26193e-11	0.00227238	297.544
rs12303743	G	C	G	C	-0.0874988	-0.0334819	0.0145	0.0464873	1.59e-09	0.47138	TRUE	7.51844e-07	0.00107086	140.049
rs12489270	T	C	T	C	-0.0579046	0.00719639	0.0089	0.0273037	7.468e-11	0.792113	TRUE	2.39882e-08	0.00155426	203.367
rs12652777	T	C	T	C	0.0487997	-0.048966	0.0086	0.0263435	1.523e-08	0.0630623	TRUE	4.40543e-05	0.00118312	154.749
rs12712510	T	C	T	C	0.0574006	0.00746705	0.0087	0.0263149	5.144e-11	0.776596	TRUE	1.59385e-08	0.00164202	214.87
rs12771371	G	A	G	A	0.0524027	-0.0391421	0.0093	0.0302115	1.94e-08	0.195114	TRUE	1.55558e-05	0.00116139	151.903
rs12833624	C	T	C	T	-0.0501992	0.00204616	0.009	0.0287392	2.773e-08	0.943241	TRUE	1.18292e-06	0.00116962	152.98
rs12877581	G	C	G	C	-0.0596014	-0.0342297	0.0099	0.0283099	1.803e-09	0.226622	TRUE	2.59596e-06	0.00150794	197.298
rs12883788	C	T	C	T	-0.0613011	-0.0257176	0.0087	0.0266348	1.862e-12	0.334263	TRUE	1.08399e-08	0.00187319	245.176
rs13016542	T	C	T	C	0.0883039	0.00703412	0.0129	0.0373065	8.282e-12	0.850446	TRUE	3.34067e-09	0.00190117	248.845
rs13195636	A	C	A	C	0.210504	0.0973319	0.0159	0.0602068	6.546e-40	0.105959	TRUE	2.34938e-27	0.0054985	722.306
rs13233308	C	T	C	T	0.0487044	0.0192919	0.0086	0.0263391	1.749e-08	0.463897	TRUE	3.90971e-06	0.00118032	154.381
rs132582	C	T	C	T	0.0509973	-0.0213482	0.0086	0.026392	3.259e-09	0.41858	TRUE	1.48483e-06	0.00129123	168.907
rs1427633	G	C	G	C	0.0483043	-0.0312515	0.0088	0.0267372	4.097e-08	0.242468	TRUE	2.10132e-05	0.00111182	145.412
rs1430894	C	T	C	T	-0.0532953	0.0104344	0.0086	0.0265323	6.154e-10	0.694118	TRUE	1.54453e-07	0.00141847	185.576
rs145071536	T	C	T	C	-0.0851005	-0.0207178	0.012	0.0353967	1.615e-12	0.558344	TRUE	2.8574e-09	0.00223987	293.278
rs1451488	A	G	A	G	-0.0708947	-0.0606869	0.0087	0.027019	4.472e-16	0.0246985	TRUE	1.284e-09	0.00250592	328.2
rs149165	T	G	T	G	0.0481995	-0.00771357	0.0087	0.0266189	3.005e-08	0.771987	TRUE	2.35105e-06	0.00113844	148.897
rs1593304	A	G	A	G	-0.0641013	0.0492048	0.0111	0.0399135	7.448e-09	0.217656	TRUE	7.68454e-06	0.00121297	158.657
rs1604060	A	G	A	G	-0.0772051	-0.0307293	0.014	0.0325502	3.241e-08	0.34514	TRUE	1.16445e-05	0.00125526	164.195
rs1615350	C	T	C	T	0.0736036	6.73003e-05	0.0098	0.0323171	4.918e-14	0.998338	TRUE	4.48983e-11	0.00217523	284.796
rs167924	A	G	A	G	-0.0501992	-0.0209736	0.009	0.0266295	2.339e-08	0.430926	TRUE	6.34543e-06	0.001164	152.244
rs16851048	T	C	T	C	-0.0744973	-0.0171009	0.0107	0.0370893	4.149e-12	0.644745	TRUE	3.96165e-09	0.00192264	251.661
rs16867571	A	G	A	G	0.0657035	-0.0147301	0.0104	0.0320298	2.676e-10	0.645596	TRUE	1.03261e-07	0.00144582	189.158
rs17016552	C	G	C	G	0.0517002	0.0160115	0.0091	0.0319993	1.2e-08	0.616814	TRUE	2.10205e-06	0.00120046	157.019
rs17194490	G	T	G	T	-0.0781994	-0.0716433	0.0116	0.0377611	1.795e-11	0.057791	TRUE	5.66123e-07	0.00162288	212.361
rs17731	G	A	G	A	-0.0523992	-0.0402802	0.0089	0.0298247	4.37e-09	0.176835	TRUE	6.30015e-06	0.0012453	162.891
rs187557	C	T	C	T	0.0666956	-0.0769963	0.0119	0.041573	2.029e-08	0.0640147	TRUE	5.64504e-05	0.00118661	155.205
rs1881046	G	T	G	T	0.0507026	-0.053149	0.0092	0.0288766	3.392e-08	0.0656871	TRUE	7.79282e-05	0.0011425	149.429
rs1901512	T	C	T	C	0.058401	1.86646e-05	0.0094	0.0295389	5.723e-10	0.999496	TRUE	5.05182e-08	0.00148433	194.203
rs1915019	A	G	A	G	0.0570984	-0.00779249	0.0098	0.0321085	6.574e-09	0.808244	TRUE	5.90592e-07	0.00125672	164.387
rs2053079	A	G	A	G	-0.0598986	-0.0297435	0.0101	0.0299868	3.007e-09	0.321253	TRUE	2.29011e-06	0.00137611	180.026
rs2078266	A	G	A	G	0.0696007	-0.00423897	0.0126	0.0360153	2.941e-08	0.906306	TRUE	1.6766e-06	0.00130543	170.767
rs215412	G	A	G	A	-0.0577033	0.0385272	0.0091	0.0276071	2.692e-10	0.162848	TRUE	9.9717e-07	0.00140822	184.233
rs217336	C	A	C	A	0.0503033	0.00345768	0.0087	0.0263446	8.051e-09	0.895579	TRUE	5.47575e-07	0.00124979	163.479
rs2238057	T	G	T	G	-0.0835012	0.0221923	0.0087	0.0273273	8.502e-22	0.416738	TRUE	9.86349e-16	0.00334057	437.882
rs2252074	T	G	T	G	-0.0685037	-0.0679924	0.0088	0.0270576	6.192e-15	0.0119751	TRUE	1.88969e-08	0.0022652	296.603
rs2332700	C	G	C	G	0.0750982	0.0439006	0.0099	0.0294706	3.875e-14	0.136318	TRUE	2.87358e-09	0.00210016	274.947
rs2333321	A	G	A	G	0.0712038	-0.0151024	0.0105	0.0330229	1.248e-11	0.647433	TRUE	1.0115e-08	0.00165555	216.643
rs2381411	T	C	T	C	-0.050399	-0.0428308	0.0088	0.0266018	1.25e-08	0.107382	TRUE	2.13016e-05	0.001218	159.316
rs2455415	C	T	C	T	-0.0494949	-0.0283488	0.0088	0.0272092	1.69e-08	0.297464	TRUE	9.27321e-06	0.00116623	152.537
rs2456020	C	T	C	T	0.0815984	-0.064484	0.0102	0.0290798	1.125e-15	0.0265901	TRUE	2.64126e-09	0.00246595	322.953
rs2514218	C	T	C	T	0.0704957	0.0166386	0.0092	0.0328789	1.348e-14	0.612817	TRUE	9.27557e-11	0.00226946	297.161
rs2532240	C	T	C	T	0.0608034	0.0198909	0.0091	0.0272213	2.578e-11	0.464957	TRUE	3.58476e-08	0.00182074	238.299
rs2815731	C	A	C	A	0.0600033	0.0317462	0.0091	0.0263239	4.388e-11	0.227823	TRUE	1.94119e-07	0.00163075	213.392
rs2909457	G	A	G	A	0.0489997	0.00833949	0.0087	0.0275158	1.482e-08	0.761828	TRUE	1.62738e-06	0.00116587	152.49
rs2999392	C	T	C	T	-0.0517987	-0.0261982	0.0094	0.0292155	3.05e-08	0.369867	TRUE	1.06653e-05	0.0011557	151.158
rs308697	C	A	C	A	0.0501036	0.0185691	0.0087	0.0272651	8.832e-09	0.495834	TRUE	2.30391e-06	0.00124456	162.795
rs35351411	A	C	A	C	-0.0635044	-0.0163117	0.0087	0.02639	2.211e-13	0.536509	TRUE	1.02185e-09	0.00197018	257.897
rs35734242	T	C	T	C	-0.050704	0.0122045	0.0089	0.0264131	1.368e-08	0.644037	TRUE	1.79216e-06	0.00126978	166.098
rs3739118	G	A	G	A	0.057004	0.00391041	0.0095	0.0293571	2.364e-09	0.894034	TRUE	1.99835e-07	0.00132235	172.984
rs3770754	C	G	C	G	0.052896	0.0420701	0.0091	0.0266763	5.352e-09	0.114782	TRUE	1.41374e-05	0.00130902	171.237
rs3791710	T	C	T	C	0.0600033	-0.0185058	0.0108	0.0333043	3.02e-08	0.578445	TRUE	4.09011e-06	0.00114953	150.35
rs3795310	C	T	C	T	0.0509973	0.011826	0.0087	0.0274723	5.75e-09	0.666854	TRUE	8.0087e-07	0.00130027	170.091
rs3802924	A	C	A	C	0.0736036	0.0583039	0.0108	0.0290277	9.583e-12	0.0445831	TRUE	5.33804e-07	0.00174267	228.064
rs3814883	C	T	C	T	0.0670977	0.0598259	0.0087	0.0267488	1.576e-14	0.025314	TRUE	1.26154e-08	0.00223599	292.769
rs3824451	T	C	T	C	-0.0655951	-0.0650042	0.0118	0.0386709	2.539e-08	0.0927705	TRUE	4.71776e-05	0.00115949	151.654
rs4129585	A	C	A	C	0.0749961	0.0306445	0.0087	0.0267905	5.109e-18	0.252684	TRUE	2.34964e-12	0.00278619	365.01
rs4575535	A	G	A	G	-0.0557982	0.00992567	0.0096	0.0272511	5.77e-09	0.715687	TRUE	8.49715e-07	0.00126968	166.085
rs4632195	C	T	C	T	-0.0471964	0.0112985	0.0086	0.0263905	4.586e-08	0.668558	TRUE	4.05741e-06	0.00111375	145.665
rs4636654	G	A	G	A	0.0483043	-0.00948506	0.0089	0.0265454	4.892e-08	0.720857	TRUE	4.44636e-06	0.00111283	145.544
rs4653164	C	T	C	T	-0.0511038	0.00977674	0.0092	0.0268774	3.076e-08	0.716043	TRUE	2.62821e-06	0.00118289	154.718
rs4702	G	A	G	A	0.0843044	-0.0137987	0.0089	0.0264099	2.794e-21	0.601334	TRUE	7.78148e-16	0.00350363	459.33
rs4766428	C	T	C	T	-0.0750038	-0.00447993	0.0089	0.0266677	3.931e-17	0.866591	TRUE	2.64476e-13	0.00278675	365.084
rs4779050	T	G	T	G	0.0579953	0.015586	0.0089	0.0266946	7.274e-11	0.559313	TRUE	5.46025e-08	0.00161686	211.572
rs4812325	G	A	G	A	-0.0719042	0.0357625	0.0089	0.0270597	8.96e-16	0.186297	TRUE	1.10316e-10	0.00253357	331.831
rs498591	A	T	A	T	-0.0724954	-0.00174422	0.0121	0.0372112	2.114e-09	0.962614	TRUE	1.6679e-07	0.00125873	164.65
rs500102	T	C	T	C	0.0517002	0.0518279	0.0088	0.0264121	4.871e-09	0.0497302	TRUE	2.53792e-05	0.0012783	167.214
rs505061	C	A	C	A	-0.0534957	-0.0394314	0.0086	0.0263766	5.804e-10	0.13493	TRUE	2.15074e-06	0.00142621	186.59
rs56205728	G	A	G	A	-0.0630037	0.0487163	0.0097	0.0310173	1.007e-10	0.116272	TRUE	7.67699e-07	0.00163262	213.638
rs56335113	A	G	A	G	0.064701	0.071385	0.0094	0.028908	6.017e-12	0.0135347	TRUE	1.2216e-06	0.00178704	233.88
rs57433322	C	G	C	G	0.0830996	0.0116525	0.0139	0.0364634	1.992e-09	0.749297	TRUE	3.56749e-07	0.00135641	177.445
rs5751191	T	C	T	C	-0.0655951	0.00441192	0.0086	0.026501	3.004e-14	0.867778	TRUE	3.83223e-11	0.00215078	281.588
rs58120505	T	C	T	C	0.089603	-0.0208471	0.0088	0.0276321	2.235e-24	0.450579	TRUE	1.04745e-17	0.0039121	513.091
rs60135207	G	T	G	T	0.0495994	0.00851455	0.0088	0.0270216	1.526e-08	0.752685	TRUE	1.6448e-06	0.00120964	158.222
rs6125656	G	A	G	A	-0.0644959	0.0111166	0.0111	0.0394457	6.293e-09	0.778081	TRUE	6.99471e-07	0.00131253	171.696
rs61937595	C	T	C	T	0.130098	-0.00931571	0.0162	0.037908	1.147e-15	0.805879	TRUE	4.32409e-12	0.00280012	366.84
rs62018952	T	C	T	C	-0.0584027	-0.00438048	0.0097	0.0360721	1.941e-09	0.903345	TRUE	1.75949e-07	0.00137587	179.994
rs62183855	A	C	A	C	0.0660967	0.012989	0.0111	0.0505041	2.658e-09	0.797034	TRUE	3.39957e-07	0.00139486	182.482
rs634940	G	T	G	T	-0.0663962	0.0194288	0.0099	0.0320791	1.784e-11	0.544746	TRUE	2.24292e-08	0.00161871	211.814
rs6482437	A	C	A	C	-0.0989036	0.0134408	0.0142	0.0384983	3.326e-12	0.726994	TRUE	2.81768e-09	0.0017479	228.749
rs6520064	A	G	A	G	-0.0584981	-0.0658309	0.0106	0.0347817	3.583e-08	0.0583996	TRUE	8.41483e-05	0.00114216	149.385
rs6538539	G	T	G	T	0.0567961	-0.0267477	0.0086	0.0263411	4.428e-11	0.309898	TRUE	1.12355e-07	0.00160509	210.029
rs6546857	A	G	A	G	-0.0603978	-0.00844975	0.0102	0.0317321	2.744e-09	0.79002	TRUE	4.05726e-07	0.00125563	164.244
rs6549963	T	C	T	C	0.0483043	-0.0101293	0.0088	0.0267936	4.308e-08	0.705394	TRUE	3.59554e-06	0.00112969	147.752
rs6673880	A	G	A	G	-0.062301	-0.0188253	0.0091	0.026757	7.195e-12	0.481703	TRUE	1.44856e-08	0.00194005	253.945
rs6715366	G	A	G	A	-0.0540972	0.00887191	0.0097	0.0294189	2.492e-08	0.762978	TRUE	2.06143e-06	0.00107456	140.534
rs6798742	A	G	A	G	-0.0610991	-0.0341765	0.0093	0.0284316	4.569e-11	0.22934	TRUE	2.15152e-07	0.00165658	216.778
rs6943762	T	C	T	C	0.105098	-0.0409435	0.0132	0.039729	1.569e-15	0.302742	TRUE	8.63502e-11	0.00251323	329.161
rs6974218	A	C	A	C	0.0548953	0.0267283	0.0089	0.0263605	6.804e-10	0.310605	TRUE	8.49431e-07	0.00147498	192.979
rs6984242	G	A	G	A	0.0546965	0.0353334	0.0087	0.0265454	3.855e-10	0.18317	TRUE	1.08401e-06	0.00143336	187.525
rs708228	C	T	C	T	-0.0527997	0.0270057	0.0091	0.0273001	6.556e-09	0.322557	TRUE	3.93768e-06	0.00119872	156.791
rs7112616	T	C	T	C	0.0522034	-0.0193695	0.0086	0.0264059	1.517e-09	0.463236	TRUE	6.611e-07	0.00136259	178.255
rs713692	G	A	G	A	-0.0566021	0.00604334	0.0095	0.0319266	2.666e-09	0.849867	TRUE	2.81451e-07	0.00132575	173.428
rs7251	C	G	C	G	0.0641009	-0.0155203	0.0094	0.0297003	8.292e-12	0.601278	TRUE	9.999e-09	0.00184277	241.188
rs72802868	G	T	G	T	0.0691995	-0.0114833	0.0096	0.0286278	4.554e-13	0.688329	TRUE	8.77399e-10	0.00192271	251.671
rs728055	T	A	T	A	0.0673969	-0.0152728	0.009	0.0275869	8.849e-14	0.579836	TRUE	2.92237e-10	0.00208773	273.316
rs72943392	G	C	G	C	-0.0534957	0.0162171	0.0096	0.0281998	2.393e-08	0.565239	TRUE	3.98815e-06	0.00114397	149.621
rs72986630	C	T	C	T	-0.112296	-0.0448587	0.0179	0.0554864	3.594e-10	0.418824	TRUE	3.14028e-07	0.00140689	184.058
rs73229090	C	A	C	A	0.102602	-0.000136717	0.0142	0.0452984	4.337e-13	0.997592	TRUE	2.35116e-10	0.00205135	268.543
rs73292401	T	A	T	A	-0.0676045	0.0455519	0.0109	0.0360964	5.48e-10	0.206966	TRUE	1.33396e-06	0.00133095	174.11
rs7515363	C	T	C	T	0.0535029	0.0304965	0.0089	0.0265935	1.836e-09	0.25148	TRUE	2.32772e-06	0.0013549	177.247
rs7575796	A	G	A	G	0.0963006	0.0816382	0.0172	0.0319535	2.065e-08	0.0106216	TRUE	0.000228993	0.00129714	169.681
rs7634476	A	G	A	G	-0.0577033	0.00329597	0.0088	0.0263035	5.462e-11	0.900281	TRUE	1.2584e-08	0.00163635	214.126
rs7647398	C	T	C	T	0.0774979	0.0299989	0.0109	0.0380146	1.074e-12	0.430029	TRUE	4.69358e-09	0.00193984	253.917
rs76838079	C	T	C	T	-0.0780048	0.0105946	0.0138	0.0366737	1.529e-08	0.772666	TRUE	1.43841e-06	0.00146608	191.813
rs778371	A	G	A	G	-0.0806029	0.0265197	0.0095	0.0295716	1.495e-17	0.369827	TRUE	2.35681e-12	0.00271559	355.736
rs7798283	T	G	T	G	0.074003	-0.00520741	0.0134	0.0424591	3.487e-08	0.902388	TRUE	1.70587e-06	0.00146087	191.13
rs7830315	T	C	T	C	-0.0478046	0.0164436	0.0086	0.0273295	3.082e-08	0.547388	TRUE	4.49375e-06	0.00114241	149.417
rs79210963	T	C	T	C	-0.0856015	0.0475536	0.0137	0.0430055	4.142e-10	0.268833	TRUE	7.42192e-07	0.0013807	180.626
rs79445414	T	C	T	C	-0.1234	-0.104295	0.0222	0.0526394	2.798e-08	0.0475565	TRUE	8.68413e-05	0.00150541	196.966
rs8055219	G	A	G	A	-0.0665031	-0.0788318	0.0101	0.0305551	5.693e-11	0.00988052	TRUE	5.70344e-06	0.00170057	222.544
rs9304548	C	A	C	A	0.0567016	-0.0121789	0.01	0.0297082	1.594e-08	0.681842	TRUE	1.77963e-06	0.00122346	160.031
rs9318627	A	C	A	C	0.0611986	0.00818848	0.0088	0.0275579	4.352e-12	0.766362	TRUE	2.56139e-09	0.00178799	234.005
rs9461916	T	C	T	C	-0.0532953	0.00712976	0.0088	0.0267033	1.641e-09	0.789469	TRUE	2.16877e-07	0.00131666	172.238
rs9636107	A	G	A	G	-0.0698969	-0.000602597	0.0086	0.0264077	5.115e-16	0.981795	TRUE	1.09441e-12	0.00244213	319.826
rs9687282	T	G	T	G	-0.0525994	-0.000529748	0.0091	0.0286874	7.328e-09	0.985267	TRUE	4.16229e-07	0.00122773	160.59
rs9876421	C	T	C	T	-0.0625033	0.00566709	0.0092	0.0285185	9.192e-12	0.842485	TRUE	4.5204e-09	0.00176947	231.577
Exposure: Schizophrenia; Outcome: Frontotemporal dementia
SNP	effect allele.exposure	other allele.exposure	effect allele.outcome	other allele.outcome	beta.exposure	beta.outcome	se.exposure	se.outcome	pval.exposure	pval.outcome	steiger_dir	steiger_pval	R2	F
rs10035564	A	G	A	G	-0.0668024	-0.0516432	0.0092	0.0717752	4.38e-13	0.4718	TRUE	0.703682	0.00200137	261.987
rs13233308	C	T	C	T	0.0487044	0.0253178	0.0086	0.0689574	1.749e-08	0.7135	TRUE	0.625223	0.00118032	154.381
rs187557	C	T	C	T	0.0666956	-0.0177567	0.0119	0.094684	2.029e-08	0.8512	TRUE	0.511059	0.00118661	155.205
rs3802924	A	C	A	C	0.0736036	-0.0592119	0.0108	0.0852168	9.583e-12	0.4871	TRUE	0.735584	0.00174267	228.064
rs4702	G	A	G	A	0.0843044	-0.0929929	0.0089	0.0691976	2.794e-21	0.179	TRUE	0.923796	0.00350363	459.33
rs6798742	A	G	A	G	-0.0610991	0.0605996	0.0093	0.0755198	4.569e-11	0.4223	TRUE	0.845797	0.00165658	216.778
rs6943762	T	C	T	C	0.105098	-0.00299551	0.0132	0.0949545	1.569e-15	0.9748	TRUE	0.24373	0.00251323	329.161
rs708228	C	T	C	T	-0.0527997	0.015723	0.0091	0.0731182	6.556e-09	0.8297	TRUE	0.50945	0.00119872	156.791
rs7798283	T	G	T	G	0.074003	-0.00895974	0.0134	0.0991374	3.487e-08	0.928	TRUE	0.458759	0.00146087	191.13
Exposure: Schizophrenia; Outcome: dementia with Lewy bodies
SNP	effect allele.exposure	other allele.exposure	effect allele.outcome	other allele.outcome	beta.exposure	beta.outcome	se.exposure	se.outcome	pval.exposure	pval.outcome	steiger_dir	steiger_pval	R2	F
rs1000237	T	A	T	A	-0.0732053	-0.0320702	0.0089	0.0389435	2.8e-16	0.410222	TRUE	0.316237	0.00239614	313.788
rs10035564	A	G	A	G	-0.0668024	-0.0386148	0.0092	0.0396588	4.38e-13	0.330238	TRUE	0.519501	0.00200137	261.987
rs10108980	C	T	C	T	-0.0628014	0.0359194	0.0106	0.0469719	2.725e-09	0.444453	TRUE	0.579159	0.00135755	177.595
rs10117	G	A	G	A	0.0549994	0.0392774	0.0088	0.0382225	4.659e-10	0.304137	TRUE	0.711707	0.00148571	194.385
rs10861176	G	A	G	A	-0.0555021	0.0343821	0.0098	0.0424502	1.588e-08	0.417925	TRUE	0.650437	0.00117224	153.324
rs10873538	T	G	T	G	-0.0665031	0.0258143	0.0091	0.0397986	3.01e-13	0.516581	TRUE	0.331304	0.00188458	246.67
rs10876446	G	C	G	C	-0.0540022	0.0462649	0.0094	0.0404796	1.026e-08	0.253071	TRUE	0.883746	0.0012628	165.183
rs11027839	A	C	A	C	-0.0515038	0.0432259	0.0086	0.0372321	2.398e-09	0.245647	TRUE	0.855475	0.00131131	171.537
rs11136325	G	A	G	A	0.0537967	0.0471221	0.0091	0.0374582	3.046e-09	0.208431	TRUE	0.943723	0.00141299	184.857
rs11165867	C	T	C	T	-0.0743034	0.0454274	0.0116	0.0506445	1.3e-10	0.369727	TRUE	0.595342	0.00151093	197.69
rs11191580	T	C	T	C	0.131703	-0.0183604	0.0155	0.0659542	1.772e-17	0.780758	TRUE	0.111021	0.00272374	356.807
rs113264400	T	C	T	C	-0.112296	-0.0410652	0.0202	0.0859657	2.865e-08	0.632881	TRUE	0.450627	0.00136144	178.104
rs11534045	G	A	G	A	0.0627964	-0.00459941	0.0093	0.0394762	1.396e-11	0.907322	TRUE	0.171125	0.0018008	235.685
rs11587347	C	G	C	G	-0.103895	-0.0615465	0.0147	0.0598573	1.529e-12	0.303848	TRUE	0.583385	0.0019111	250.148
rs11664298	G	A	G	A	-0.0773995	0.050582	0.0108	0.0484556	8.936e-13	0.296535	TRUE	0.578972	0.00164752	215.591
rs11693094	C	T	C	T	0.054403	-0.0361198	0.0087	0.0368957	4.292e-10	0.327611	TRUE	0.676153	0.00144215	188.677
rs117178087	C	T	C	T	0.0964005	-0.0195183	0.0177	0.0740457	4.888e-08	0.792102	TRUE	0.34801	0.0010033	131.205
rs11941714	G	A	G	A	0.0515957	-0.040153	0.0093	0.0389736	3.073e-08	0.302866	TRUE	0.831425	0.00124959	163.453
rs1198588	A	T	A	T	-0.102598	0.0459098	0.0108	0.045727	1.731e-21	0.315376	TRUE	0.268788	0.00374089	490.552
rs12138231	T	A	T	A	-0.0669949	0.026038	0.0116	0.0481415	7.99e-09	0.588583	TRUE	0.459174	0.00134779	176.315
rs12151767	G	A	G	A	0.0611045	0.0349713	0.0086	0.0370707	1.307e-12	0.345529	TRUE	0.522532	0.0018661	244.247
rs12285419	C	A	C	A	-0.0849045	0.0820314	0.011	0.0476022	1.048e-14	0.0848413	TRUE	0.989333	0.0022117	289.581
rs12293670	A	G	A	G	0.0704957	0.0153726	0.0092	0.0393716	1.557e-14	0.696198	TRUE	0.193203	0.00227238	297.544
rs12303743	G	C	G	C	-0.0874988	-0.00893992	0.0145	0.0633779	1.59e-09	0.887846	TRUE	0.235198	0.00107086	140.049
rs12489270	T	C	T	C	-0.0579046	0.0101968	0.0089	0.037906	7.468e-11	0.787924	TRUE	0.243693	0.00155426	203.367
rs12652777	T	C	T	C	0.0487997	-0.016721	0.0086	0.0370836	1.523e-08	0.652066	TRUE	0.420363	0.00118312	154.749
rs12712510	T	C	T	C	0.0574006	0.0277222	0.0087	0.0366759	5.144e-11	0.449772	TRUE	0.477098	0.00164202	214.87
rs12771371	G	A	G	A	0.0524027	0.021943	0.0093	0.0407141	1.94e-08	0.589911	TRUE	0.476971	0.00116139	151.903
rs12833624	C	T	C	T	-0.0501992	0.0173832	0.009	0.0389046	2.773e-08	0.655005	TRUE	0.430375	0.00116962	152.98
rs12883788	C	T	C	T	-0.0613011	-0.0455373	0.0087	0.0377717	1.862e-12	0.227995	TRUE	0.710864	0.00187319	245.176
rs13016542	T	C	T	C	0.0883039	0.0476651	0.0129	0.0543752	8.282e-12	0.380705	TRUE	0.517288	0.00190117	248.845
rs13233308	C	T	C	T	0.0487044	0.0298954	0.0086	0.037103	1.749e-08	0.420399	TRUE	0.647519	0.00118032	154.381
rs132582	C	T	C	T	0.0509973	-0.00210321	0.0086	0.0371899	3.259e-09	0.954907	TRUE	0.212553	0.00129123	168.907
rs1427633	G	C	G	C	0.0483043	0.0274011	0.0088	0.0379327	4.097e-08	0.470065	TRUE	0.616853	0.00111182	145.412
rs1430894	C	T	C	T	-0.0532953	-0.00193812	0.0086	0.0367572	6.154e-10	0.957955	TRUE	0.190547	0.00141847	185.576
rs145071536	T	C	T	C	-0.0851005	-0.0629748	0.012	0.0462101	1.615e-12	0.172954	TRUE	0.820136	0.00223987	293.278
rs1451488	A	G	A	G	-0.0708947	-0.0513533	0.0087	0.0375944	4.472e-16	0.171948	TRUE	0.648191	0.00250592	328.2
rs1615350	C	T	C	T	0.0736036	0.0411515	0.0098	0.0424285	4.918e-14	0.332134	TRUE	0.482341	0.00217523	284.796
rs167924	A	G	A	G	-0.0501992	0.0210372	0.009	0.0382448	2.339e-08	0.582309	TRUE	0.491561	0.001164	152.244
rs16851048	T	C	T	C	-0.0744973	0.00235778	0.0107	0.0456288	4.149e-12	0.958797	TRUE	0.139419	0.00192264	251.661
rs16867571	A	G	A	G	0.0657035	0.043276	0.0104	0.0439901	2.676e-10	0.325226	TRUE	0.669248	0.00144582	189.158
rs17016552	C	G	C	G	0.0517002	0.0141233	0.0091	0.0386381	1.2e-08	0.714718	TRUE	0.373142	0.00120046	157.019
rs17194490	G	T	G	T	-0.0781994	0.0564592	0.0116	0.0493073	1.795e-11	0.25219	TRUE	0.716712	0.00162288	212.361
rs17731	G	A	G	A	-0.0523992	0.0404648	0.0089	0.0385553	4.37e-09	0.293931	TRUE	0.788214	0.0012453	162.891
rs1881046	G	T	G	T	0.0507026	-0.023697	0.0092	0.0395406	3.392e-08	0.54891	TRUE	0.531847	0.0011425	149.429
rs1901512	T	C	T	C	0.058401	0.013824	0.0094	0.0404454	5.723e-10	0.732554	TRUE	0.30281	0.00148433	194.203
rs1915019	A	G	A	G	0.0570984	0.0106827	0.0098	0.0415353	6.574e-09	0.797002	TRUE	0.303896	0.00125672	164.387
rs2053079	A	G	A	G	-0.0598986	-0.040758	0.0101	0.0440679	3.007e-09	0.35501	TRUE	0.689416	0.00137611	180.026
rs2238057	T	G	T	G	-0.0835012	-0.0462632	0.0087	0.0374165	8.502e-22	0.216313	TRUE	0.367776	0.00334057	437.882
rs2252074	T	G	T	G	-0.0685037	-0.000769704	0.0088	0.0375693	6.192e-15	0.983586	TRUE	0.091252	0.0022652	296.603
rs2332700	C	G	C	G	0.0750982	-0.0479872	0.0099	0.0432651	3.875e-14	0.267369	TRUE	0.559755	0.00210016	274.947
rs2333321	A	G	A	G	0.0712038	-0.0218326	0.0105	0.0466478	1.248e-11	0.639756	TRUE	0.302049	0.00165555	216.643
rs2381411	T	C	T	C	-0.050399	-0.0127089	0.0088	0.037656	1.25e-08	0.735824	TRUE	0.353408	0.001218	159.316
rs2455415	C	T	C	T	-0.0494949	0.00542871	0.0088	0.0375831	1.69e-08	0.885155	TRUE	0.274052	0.00116623	152.537
rs2456020	C	T	C	T	0.0815984	-0.0320508	0.0102	0.0435224	1.125e-15	0.461443	TRUE	0.299417	0.00246595	322.953
rs2815731	C	A	C	A	0.0600033	0.0385745	0.0091	0.0398517	4.388e-11	0.333063	TRUE	0.614812	0.00163075	213.392
rs2999392	C	T	C	T	-0.0517987	0.0379699	0.0094	0.0398415	3.05e-08	0.340591	TRUE	0.779478	0.0011557	151.158
rs308697	C	A	C	A	0.0501036	-0.0439786	0.0087	0.0376186	8.832e-09	0.242392	TRUE	0.90146	0.00124456	162.795
rs35351411	A	C	A	C	-0.0635044	-0.0249886	0.0087	0.0373403	2.211e-13	0.503358	TRUE	0.342366	0.00197018	257.897
rs35734242	T	C	T	C	-0.050704	-0.0356084	0.0089	0.0376048	1.368e-08	0.343639	TRUE	0.743731	0.00126978	166.098
rs3770754	C	G	C	G	0.052896	-0.0282181	0.0091	0.0382017	5.352e-09	0.460127	TRUE	0.578586	0.00130902	171.237
rs3791710	T	C	T	C	0.0600033	-0.0122645	0.0108	0.0457706	3.02e-08	0.788746	TRUE	0.337941	0.00114953	150.35
rs3795310	C	T	C	T	0.0509973	-0.0161345	0.0087	0.0376272	5.75e-09	0.668071	TRUE	0.385131	0.00130027	170.091
rs4129585	A	C	A	C	0.0749961	-0.0249661	0.0087	0.0372771	5.109e-18	0.503025	TRUE	0.215386	0.00278619	365.01
rs4575535	A	G	A	G	-0.0557982	-0.0505178	0.0096	0.0417276	5.77e-09	0.226022	TRUE	0.924361	0.00126968	166.085
rs4632195	C	T	C	T	-0.0471964	0.0178989	0.0086	0.0371092	4.586e-08	0.62965	TRUE	0.46282	0.00111375	145.665
rs4636654	G	A	G	A	0.0483043	0.0115919	0.0089	0.0380034	4.892e-08	0.76035	TRUE	0.371378	0.00111283	145.544
rs4702	G	A	G	A	0.0843044	-0.00305265	0.0089	0.0373344	2.794e-21	0.934831	TRUE	0.0455552	0.00350363	459.33
rs4766428	C	T	C	T	-0.0750038	-0.01339	0.0089	0.0369728	3.931e-17	0.717201	TRUE	0.134493	0.00278675	365.084
rs4779050	T	G	T	G	0.0579953	-0.0277413	0.0089	0.0381906	7.274e-11	0.467595	TRUE	0.470382	0.00161686	211.572
rs4812325	G	A	G	A	-0.0719042	-0.0393418	0.0089	0.0378232	8.96e-16	0.298265	TRUE	0.447968	0.00253357	331.831
rs500102	T	C	T	C	0.0517002	-0.0466818	0.0088	0.0377925	4.871e-09	0.216747	TRUE	0.932457	0.0012783	167.214
rs56205728	G	A	G	A	-0.0630037	0.0200242	0.0097	0.0403612	1.007e-10	0.619815	TRUE	0.346269	0.00163262	213.638
rs56335113	A	G	A	G	0.064701	-0.0092123	0.0094	0.0399992	6.017e-12	0.817843	TRUE	0.198342	0.00178704	233.88
rs5751191	T	C	T	C	-0.0655951	-0.0281834	0.0086	0.0369297	3.004e-14	0.445363	TRUE	0.352455	0.00215078	281.588
rs58120505	T	C	T	C	0.089603	-0.0282181	0.0088	0.0376875	2.235e-24	0.454034	TRUE	0.132426	0.0039121	513.091
rs6125656	G	A	G	A	-0.0644959	-0.0187236	0.0111	0.0472209	6.293e-09	0.691736	TRUE	0.374157	0.00131253	171.696
rs61857878	A	T	A	T	0.0600974	0.0328528	0.0102	0.0433286	4.441e-09	0.448319	TRUE	0.579755	0.00130697	170.969
rs61937595	C	T	C	T	0.130098	0.0330771	0.0162	0.0673501	1.147e-15	0.623346	TRUE	0.199227	0.00280012	366.84
rs62183855	A	C	A	C	0.0660967	-0.0347975	0.0111	0.045345	2.658e-09	0.442862	TRUE	0.576454	0.00139486	182.482
rs6482437	A	C	A	C	-0.0989036	-0.0288275	0.0142	0.0611308	3.326e-12	0.637238	TRUE	0.285104	0.0017479	228.749
rs6520064	A	G	A	G	-0.0584981	0.00183067	0.0106	0.0452885	3.583e-08	0.967761	TRUE	0.241178	0.00114216	149.385
rs6538539	G	T	G	T	0.0567961	-0.00695815	0.0086	0.0370794	4.428e-11	0.851138	TRUE	0.205267	0.00160509	210.029
rs6546857	A	G	A	G	-0.0603978	0.0472541	0.0102	0.0443695	2.744e-09	0.286873	TRUE	0.794136	0.00125563	164.244
rs6673880	A	G	A	G	-0.062301	0.0093738	0.0091	0.0375023	7.195e-12	0.802623	TRUE	0.208013	0.00194005	253.945
rs6798742	A	G	A	G	-0.0610991	-0.00418125	0.0093	0.0400755	4.569e-11	0.916977	TRUE	0.180109	0.00165658	216.778
rs6943762	T	C	T	C	0.105098	0.0739932	0.0132	0.0568464	1.569e-15	0.19304	TRUE	0.63262	0.00251323	329.161
rs6974218	A	C	A	C	0.0548953	0.00408634	0.0089	0.0382321	6.804e-10	0.914876	TRUE	0.211394	0.00147498	192.979
rs6984242	G	A	G	A	0.0546965	-0.0114887	0.0087	0.0381349	3.855e-10	0.763203	TRUE	0.27738	0.00143336	187.525
rs708228	C	T	C	T	-0.0527997	-0.0252778	0.0091	0.0403082	6.556e-09	0.530614	TRUE	0.508008	0.00119872	156.791
rs713692	G	A	G	A	-0.0566021	-0.0378234	0.0095	0.0402009	2.666e-09	0.346772	TRUE	0.696448	0.00132575	173.428
rs7251	C	G	C	G	0.0641009	-0.0346526	0.0094	0.0397107	8.292e-12	0.38291	TRUE	0.518477	0.00184277	241.188
rs72802868	G	T	G	T	0.0691995	-0.0638101	0.0096	0.0414786	4.554e-13	0.123977	TRUE	0.934895	0.00192271	251.671
rs728055	T	A	T	A	0.0673969	-0.0330285	0.009	0.0386874	8.849e-14	0.393213	TRUE	0.417346	0.00208773	273.316
rs72943392	G	C	G	C	-0.0534957	0.012989	0.0096	0.0416196	2.393e-08	0.754977	TRUE	0.358182	0.00114397	149.621
rs72986630	C	T	C	T	-0.112296	0.0514428	0.0179	0.0742585	3.594e-10	0.488467	TRUE	0.483072	0.00140689	184.058
rs73229090	C	A	C	A	0.102602	-0.0349617	0.0142	0.0577496	4.337e-13	0.544967	TRUE	0.319477	0.00205135	268.543
rs73292401	T	A	T	A	-0.0676045	0.0114179	0.0109	0.0466015	5.48e-10	0.806443	TRUE	0.261646	0.00133095	174.11
rs7515363	C	T	C	T	0.0535029	0.00680678	0.0089	0.0380753	1.836e-09	0.858015	TRUE	0.252097	0.0013549	177.247
rs7634476	A	G	A	G	-0.0577033	0.00870203	0.0088	0.0377714	5.462e-11	0.817852	TRUE	0.224487	0.00163635	214.126
rs7647398	C	T	C	T	0.0774979	0.0584981	0.0109	0.0461987	1.074e-12	0.205435	TRUE	0.744762	0.00193984	253.917
rs76838079	C	T	C	T	-0.0780048	0.0208407	0.0138	0.0520065	1.529e-08	0.688612	TRUE	0.395362	0.00146608	191.813
rs778371	A	G	A	G	-0.0806029	0.00869671	0.0095	0.0409555	1.495e-17	0.831843	TRUE	0.0978635	0.00271559	355.736
rs7798283	T	G	T	G	0.074003	-0.0518616	0.0134	0.0528103	3.487e-08	0.326092	TRUE	0.799219	0.00146087	191.13
rs7830315	T	C	T	C	-0.0478046	0.0140212	0.0086	0.0371488	3.082e-08	0.705766	TRUE	0.39418	0.00114241	149.417
rs79210963	T	C	T	C	-0.0856015	0.0466787	0.0137	0.060801	4.142e-10	0.442644	TRUE	0.533484	0.0013807	180.626
rs8055219	G	A	G	A	-0.0665031	0.0134855	0.0101	0.0434637	5.693e-11	0.756356	TRUE	0.253146	0.00170057	222.544
rs9304548	C	A	C	A	0.0567016	-0.0522864	0.01	0.0420789	1.594e-08	0.214026	TRUE	0.973992	0.00122346	160.031
rs9318627	A	C	A	C	0.0611986	-0.00245698	0.0088	0.037805	4.352e-12	0.948256	TRUE	0.143409	0.00178799	234.005
rs9461916	T	C	T	C	-0.0532953	0.0229252	0.0088	0.0379359	1.641e-09	0.545577	TRUE	0.459322	0.00131666	172.238
rs9636107	A	G	A	G	-0.0698969	0.0278194	0.0086	0.0373152	5.115e-16	0.455954	TRUE	0.290588	0.00244213	319.826
rs9876421	C	T	C	T	-0.0625033	-0.0176434	0.0092	0.0389186	9.192e-12	0.65028	TRUE	0.294119	0.00176947	231.577

## Sheet: Sheet2
SNPs used in Reverse Mendelian randomization analysis
Exposure:All-cause dementia; Outcome: Schizophrenia
SNP	effect allele.exposure	other allele.exposure	effect allele.outcome	other allele.outcome	beta.exposure	beta.outcome	se.exposure	se.outcome	pval.exposure	pval.outcome	steiger_dir	steiger_pval	R2	F
rs10133959	A	G	A	G	-0.0562042	0.00879859	0.012119	0.0092	3.52322e-06	0.3403	TRUE	0.108385	0.00156163	545.353
rs10792831	A	G	A	G	0.0711317	-0.0136958	0.0123333	0.0086	8.04878e-09	0.1119	TRUE	0.0983914	0.00238289	832.838
rs113606705	G	T	G	T	-0.175773	0.00660174	0.0379053	0.0439	3.53232e-06	0.8801	TRUE	0.0218688	0.00167118	583.672
rs1157428	G	C	G	C	0.120898	0.0168003	0.0236693	0.0155	3.25949e-07	0.2794	TRUE	0.0814826	0.00178969	625.137
rs116738941	A	C	A	C	0.100275	0.025605	0.018146	0.0178	3.27582e-08	0.151	TRUE	0.0973081	0.0021054	735.647
rs116948137	G	C	G	C	0.235212	0.0411971	0.0384374	0.0285	9.39507e-10	0.1478	TRUE	0.0497853	0.00245337	857.531
rs117090603	A	C	A	C	-0.176606	0.0398953	0.0384195	0.0227	4.29082e-06	0.07843	TRUE	0.367667	0.00166334	580.928
rs117539833	T	C	T	C	0.149054	0.0283995	0.0277672	0.0309	7.96269e-08	0.3586	TRUE	0.043534	0.00193157	674.791
rs12884504	A	G	A	G	-0.101575	-0.00249688	0.0181748	0.0141	2.28644e-08	0.861	TRUE	0.00566338	0.00212693	743.187
rs12938868	A	G	A	G	0.137676	-0.0218006	0.0219449	0.0266	3.52525e-10	0.4107	TRUE	0.00998795	0.00265332	927.605
rs13002301	C	T	C	T	-0.0565557	-0.00529595	0.0120775	0.0087	2.831e-06	0.5458	TRUE	0.0541662	0.00157455	549.87
rs140003256	T	C	T	C	0.23369	-0.000899595	0.0500103	0.0301	2.97064e-06	0.9766	TRUE	0.015777	0.00140838	491.76
rs145233261	C	G	C	G	-0.120947	0.0774968	0.0242211	0.0456	5.9313e-07	0.08927	TRUE	0.247102	0.00191674	669.601
rs150985779	T	G	T	G	-0.256849	-0.0574006	0.039888	0.0525	1.20055e-10	0.2736	TRUE	0.0151336	0.00320586	1121.4
rs1617402	G	A	G	A	0.0727132	-0.00370313	0.0151363	0.0105	1.55622e-06	0.723	TRUE	0.027304	0.00169014	590.304
rs17711472	G	C	G	C	0.218932	-0.0289955	0.0444304	0.0299	8.32741e-07	0.3309	TRUE	0.0809173	0.00168135	587.23
rs190403931	A	G	A	G	0.168078	-0.00639948	0.0361932	0.0434	3.41861e-06	0.8832	TRUE	0.0215242	0.0014675	512.43
rs2728021	C	G	C	G	0.0644217	-0.00909848	0.0138882	0.0102	3.50768e-06	0.3688	TRUE	0.0967425	0.00152777	533.509
rs34360977	G	T	G	T	-0.134805	0.0404991	0.0285897	0.0284	2.41518e-06	0.1531	TRUE	0.212997	0.00165421	577.735
rs35161831	C	T	C	T	0.159749	-0.00550482	0.0313593	0.0561	3.50324e-07	0.9225	TRUE	0.0100014	0.00177089	618.557
rs35810448	T	C	T	C	0.203284	0.00190181	0.0410468	0.0345	7.32706e-07	0.9566	TRUE	0.0111328	0.00168207	587.482
rs4843558	A	G	A	G	0.0629439	0.0107981	0.0119513	0.0089	1.38883e-07	0.223	TRUE	0.0863896	0.00196749	687.366
rs6733839	T	C	T	C	0.0918911	0.00839514	0.0123845	0.0091	1.17247e-13	0.3586	TRUE	0.0020236	0.00395435	1384.25
rs679515	C	T	C	T	-0.0939445	0.00150113	0.0149586	0.0111	3.37956e-10	0.8956	TRUE	0.00155963	0.00274095	958.323
rs6857	T	C	T	C	0.590832	0.00719583	0.0140224	0.0117	1e-200	0.5371	TRUE	4.17341e-102	0.109717	42969.8
rs712840	A	G	A	G	0.0776178	0.00850374	0.0130895	0.0098	3.03312e-09	0.3856	TRUE	0.0184916	0.00246503	861.617
rs755951	C	A	C	A	0.0580655	0.00910129	0.0123533	0.0088	2.59627e-06	0.2995	TRUE	0.115993	0.0015606	544.99
rs76032454	A	G	A	G	0.149131	-0.0273038	0.0294536	0.0241	4.12192e-07	0.2585	TRUE	0.0935306	0.00173055	604.442
rs76692930	T	C	T	C	0.2517	-0.0141001	0.034426	0.0277	2.64484e-13	0.6098	TRUE	0.000717553	0.00345744	1209.7
rs7912495	G	A	G	A	0.071118	-0.00899938	0.0119387	0.0088	2.5701e-09	0.3084	TRUE	0.0252431	0.00252873	883.937
rs8113128	C	A	C	A	0.310885	0.00700447	0.0283738	0.0207	6.16595e-28	0.7366	TRUE	5.59546e-08	0.00792294	2784.58
Exposure:Alzheimer's disease; Outcome: Schizophrenia
SNP	effect allele.exposure	other allele.exposure	effect allele.outcome	other allele.outcome	beta.exposure	beta.outcome	se.exposure	se.outcome	pval.exposure	pval.outcome	steiger_dir	steiger_pval	R2	F
rs10077003	T	G	T	G	0.0385	0.00709511	0.0084	0.009	4.573e-06	0.4311	TRUE	0.159447	0.000698008	340.523
rs10169262	T	C	T	C	-0.0547	-0.0118001	0.0101	0.0107	7.034e-08	0.2699	TRUE	0.130947	0.000966764	471.762
rs10270230	A	C	A	C	0.0451	-0.00699547	0.0088	0.0094	3.321e-07	0.458	TRUE	0.0900477	0.000862636	420.906
rs1065712	C	G	C	G	0.1081	0.00429923	0.0185	0.0194	5.462e-09	0.8257	TRUE	0.0127953	0.00117302	572.532
rs10792832	A	G	A	G	-0.1056	0.0161981	0.0084	0.009	6.334e-36	0.07062	TRUE	2.90612e-05	0.0051247	2511.21
rs10932008	A	G	A	G	0.0547	0.0114958	0.0104	0.0111	1.237e-07	0.3015	TRUE	0.134082	0.000948455	462.819
rs10933431	C	G	C	G	0.0852	-0.000899595	0.0099	0.0107	1.043e-17	0.9356	TRUE	0.000103768	0.00260459	1273.08
rs111797204	T	G	T	G	0.09	-0.0153979	0.0186	0.0195	1.337e-06	0.4319	TRUE	0.127713	0.000823224	401.66
rs11218343	T	C	T	C	0.1654	0.0301994	0.0214	0.0224	1.01e-14	0.1777	TRUE	0.018482	0.00205064	1001.76
rs112193159	C	G	C	G	0.0613	0.00999983	0.0125	0.0136	8.694e-07	0.4614	TRUE	0.109273	0.000812957	396.646
rs112481437	A	G	A	G	0.2935	0.00849599	0.0278	0.034	4.863e-26	0.8036	TRUE	3.63174e-06	0.00470516	2304.65
rs113706587	A	G	A	G	0.0925	-0.00249688	0.0133	0.0145	3.38e-12	0.8634	TRUE	0.00233207	0.00167932	820.059
rs114565995	T	C	T	C	0.163	-0.0560967	0.0349	0.0527	3.092e-06	0.2871	TRUE	0.229442	0.000785114	383.051
rs11500477	A	T	A	T	0.0585	0.00619918	0.0084	0.009	3.277e-12	0.4944	TRUE	0.00960122	0.00160367	783.057
rs11538963	T	C	T	C	-0.0657	-0.00729656	0.0142	0.0159	3.446e-06	0.6491	TRUE	0.0855303	0.000741521	361.766
rs11633399	A	C	A	C	0.0382	0.0044003	0.0081	0.0086	2.728e-06	0.612	TRUE	0.0865922	0.000729603	355.948
rs117310449	T	C	T	C	0.7701	0.0252973	0.0338	0.0446	3.26e-115	0.571	TRUE	2.08976e-23	0.0197065	9800.2
rs117618017	T	C	T	C	0.113	-0.0271968	0.0119	0.0149	1.746e-21	0.06773	TRUE	0.00606387	0.0031461	1538.59
rs117699776	A	G	A	G	0.1146	0.0228959	0.0216	0.0226	1.092e-07	0.3109	TRUE	0.123717	0.00094319	460.248
rs117773917	T	C	T	C	0.1578	0.0323026	0.034	0.0318	3.368e-06	0.3104	TRUE	0.218126	0.000885095	431.874
rs12151021	A	G	A	G	0.1055	-0.00439966	0.0093	0.0098	4.089e-30	0.6532	TRUE	1.46336e-06	0.00496421	2432.17
rs12444183	A	G	A	G	-0.0591	0.00529595	0.0084	0.0089	2.207e-12	0.549	TRUE	0.00681077	0.00165752	809.398
rs12449609	A	G	A	G	-0.06	-0.0170046	0.013	0.0133	3.733e-06	0.2008	TRUE	0.323963	0.000707125	344.974
rs12590654	A	G	A	G	-0.0693	0.00250313	0.0087	0.0092	2.077e-15	0.7818	TRUE	0.000625752	0.00211676	1034.13
rs12592898	A	G	A	G	-0.0597	0.0148985	0.0123	0.0131	1.278e-06	0.257	TRUE	0.221963	0.000820387	400.275
rs12593469	T	C	T	C	-0.0392	-0.00179838	0.0085	0.0091	4.163e-06	0.8433	TRUE	0.0518232	0.00069458	338.849
rs12672077	T	C	T	C	-0.0454	-0.00250313	0.0088	0.0094	2.341e-07	0.7903	TRUE	0.0327422	0.000883794	431.239
rs1319917	C	G	C	G	0.0421	0.00260339	0.0089	0.0094	2.221e-06	0.7834	TRUE	0.0537735	0.000744696	363.316
rs1385742	A	T	A	T	0.0624	-0.00589736	0.0086	0.0091	4.686e-13	0.5188	TRUE	0.00577907	0.00178808	873.266
rs139270227	T	C	T	C	0.1283	-0.0114958	0.0269	0.0286	1.903e-06	0.6892	TRUE	0.0664073	0.000777427	379.297
rs141555709	T	G	T	G	0.1399	-0.0250048	0.0266	0.0304	1.513e-07	0.41	TRUE	0.0915317	0.000976433	476.485
rs1422098	A	G	A	G	-0.0432	-0.0160997	0.0092	0.0097	2.461e-06	0.09615	TRUE	0.493533	0.000738068	360.081
rs143332484	T	C	T	C	0.3346	0.0736035	0.0376	0.0538	6.035e-19	0.1712	TRUE	0.00402809	0.00278577	1361.88
rs144693124	C	G	C	G	0.0892	0.0202027	0.018	0.0193	6.72e-07	0.294	TRUE	0.177482	0.000882086	430.404
rs1452213	T	G	T	G	0.0717	-0.0118989	0.0153	0.0162	2.722e-06	0.4614	TRUE	0.133078	0.000738557	360.319
rs148601586	C	G	C	G	-0.6483	-0.0247026	0.0366	0.0477	2.724e-70	0.6047	TRUE	1.56278e-14	0.0120118	5927.04
rs1582763	A	G	A	G	-0.086	-0.00149888	0.0084	0.0089	1.654e-24	0.8674	TRUE	5.19092e-06	0.00345185	1688.64
rs1693551	T	C	T	C	-0.0459	-0.015002	0.0081	0.0086	1.785e-08	0.08035	TRUE	0.291011	0.00104887	511.871
rs17125924	A	G	A	G	-0.0881	-0.00599795	0.0142	0.0151	5.819e-10	0.6911	TRUE	0.0124399	0.00126116	615.603
rs1800978	C	G	C	G	-0.0682	-0.028595	0.0121	0.013	1.608e-08	0.02733	TRUE	0.523643	0.00105211	513.454
rs180974835	A	T	A	T	-0.1867	-0.0605996	0.0405	0.0574	3.972e-06	0.2913	TRUE	0.237336	0.000772049	376.672
rs1819658	T	C	T	C	-0.0476	-0.00149888	0.01	0.0105	1.804e-06	0.8829	TRUE	0.0392576	0.000747827	364.845
rs190651665	T	G	T	G	0.1598	0.0189003	0.026	0.0263	8.371e-10	0.4725	TRUE	0.0287226	0.0014814	723.265
rs2070902	T	C	T	C	-0.0537	-0.00350385	0.0094	0.0099	1.048e-08	0.7237	TRUE	0.0207814	0.00109254	533.207
rs2074504	T	C	T	C	-0.0432	-0.00130085	0.0088	0.0098	1.058e-06	0.8933	TRUE	0.0324434	0.000807986	394.219
rs2154481	T	C	T	C	0.05	0.0121029	0.0082	0.0087	1.017e-09	0.1628	TRUE	0.116948	0.00124722	608.788
rs2245466	C	G	C	G	-0.0467	0.00910129	0.0091	0.0101	3.052e-07	0.3663	TRUE	0.119008	0.000983068	479.726
rs2268987	T	C	T	C	-0.0548	-0.0108992	0.0109	0.0116	4.97e-07	0.344	TRUE	0.139723	0.00083351	406.683
rs236852	A	C	A	C	-0.0379	-0.00219758	0.0081	0.0086	3.187e-06	0.8027	TRUE	0.0543436	0.000718084	350.324
rs2526377	A	G	A	G	0.0452	-0.0112025	0.0082	0.0087	4.107e-08	0.2015	TRUE	0.164368	0.00100911	492.449
rs2830489	T	C	T	C	-0.0547	0.00040008	0.0091	0.0097	1.718e-09	0.9653	TRUE	0.00639702	0.00120878	590.002
rs28577986	A	G	A	G	0.0698	-0.00950469	0.0111	0.0198	3.38e-10	0.6308	TRUE	0.0137201	0.00188963	922.955
rs316349	T	G	T	G	-0.0397	-0.000499875	0.0086	0.0091	3.656e-06	0.9585	TRUE	0.0381356	0.000725732	354.058
rs34173062	A	G	A	G	0.1139	-0.0147014	0.0163	0.0211	2.934e-12	0.4851	TRUE	0.00949809	0.00194012	947.664
rs34294937	A	T	A	T	-0.0467	-0.00179838	0.01	0.0106	3.228e-06	0.8661	TRUE	0.0459115	0.000725893	354.136
rs365653	A	G	A	G	0.256	-0.00810274	0.0146	0.0141	1.848e-68	0.5635	TRUE	4.36432e-14	0.0126475	6244.75
rs3740890	T	C	T	C	0.0405	0.00740253	0.0087	0.0093	3.039e-06	0.422	TRUE	0.151805	0.000714779	348.711
rs4485362	T	G	T	G	0.0463	0.0101978	0.0083	0.0088	1.997e-08	0.2507	TRUE	0.124708	0.00106512	519.81
rs4690197	T	G	T	G	-0.0586	-0.016902	0.0102	0.0109	8.39e-09	0.1232	TRUE	0.206216	0.00109763	535.693
rs4714447	T	C	T	C	0.0578	-0.000899595	0.0086	0.0092	1.729e-11	0.9221	TRUE	0.00267458	0.00150969	737.098
rs4725076	A	G	A	G	0.0699	-0.0130042	0.0137	0.0153	3.194e-07	0.3939	TRUE	0.111666	0.000965053	470.927
rs4734295	A	G	A	G	-0.0487	-0.00549507	0.0081	0.0087	1.975e-09	0.523	TRUE	0.0275917	0.00117848	575.198
rs4816263	C	G	C	G	-0.0415	-0.0020978	0.0083	0.0088	5.582e-07	0.815	TRUE	0.0368994	0.00083178	405.838
rs4888184	A	G	A	G	-0.0632	-0.0116024	0.0133	0.0146	1.994e-06	0.4251	TRUE	0.139198	0.000785186	383.086
rs4891253	A	G	A	G	0.0455	0.0207028	0.0099	0.0106	4.815e-06	0.05164	TRUE	0.705152	0.000730144	356.212
rs563366239	A	G	A	G	0.2978	0.00239712	0.0428	0.0447	3.28e-12	0.9568	TRUE	0.00162699	0.00213751	1044.29
rs58113768	A	G	A	G	-0.0644	0.00409839	0.0125	0.0129	2.363e-07	0.7492	TRUE	0.0369504	0.000944263	460.772
rs5848	T	C	T	C	0.0646	-0.0219963	0.0092	0.0098	1.756e-12	0.02518	TRUE	0.216936	0.00171358	836.821
rs6014724	A	G	A	G	0.1176	-0.0356997	0.0145	0.0154	4.837e-16	0.02079	TRUE	0.0949704	0.00226078	1104.65
rs61392417	T	C	T	C	-0.0459	-0.00550482	0.0086	0.0091	9.252e-08	0.5436	TRUE	0.0553162	0.000980874	478.654
rs61679753	A	T	A	T	-0.5412	0.00389759	0.028	0.0247	2.279e-83	0.8749	TRUE	2.24106e-18	0.0168814	8371.14
rs61762319	A	G	A	G	-0.143	0.0544977	0.0255	0.0318	2.142e-08	0.08616	TRUE	0.290929	0.00104733	511.117
rs62086316	T	C	T	C	0.0633	0.00989883	0.0138	0.0153	4.474e-06	0.5182	TRUE	0.124996	0.000810042	395.223
rs62375397	T	C	T	C	0.0746	0.0102019	0.01	0.0106	8.579e-14	0.3344	TRUE	0.0100316	0.0018491	903.123
rs6489896	T	C	T	C	-0.073	-0.0285024	0.0155	0.0169	2.54e-06	0.09279	TRUE	0.504531	0.000752061	366.912
rs6554856	A	G	A	G	0.0824	0.00019998	0.016	0.0171	2.814e-07	0.9913	TRUE	0.0184159	0.000990319	483.268
rs6586028	T	C	T	C	0.0791	0.0137035	0.0103	0.0108	1.329e-14	0.2027	TRUE	0.016235	0.00197499	964.73
rs6656401	A	G	A	G	0.1253	-0.00339576	0.0104	0.0112	2.837e-33	0.7638	TRUE	1.37016e-07	0.00479538	2349.06
rs67250450	T	C	T	C	0.0559	-0.0182047	0.01	0.0104	2.019e-08	0.08017	TRUE	0.309962	0.00104583	510.388
rs6733839	T	C	T	C	0.1686	0.00839514	0.0084	0.0091	6.48e-90	0.3586	TRUE	4.21783e-17	0.0135138	6678.33
rs6761129	T	C	T	C	-0.062	-0.0228959	0.0131	0.0141	2.314e-06	0.1037	TRUE	0.463127	0.000744847	363.39
rs6846529	T	C	T	C	-0.0673	0.0236986	0.0091	0.0097	1.252e-13	0.01488	TRUE	0.218628	0.00183651	896.963
rs704331	A	G	A	G	-0.0385	-0.00739729	0.0081	0.0086	2.245e-06	0.3887	TRUE	0.155258	0.000740404	361.221
rs7068231	T	G	T	G	-0.0487	0.0182033	0.0084	0.0088	6.789e-09	0.03793	TRUE	0.407528	0.00114085	556.808
rs7166032	A	G	A	G	-0.0447	-0.0140015	0.0096	0.0102	2.821e-06	0.1694	TRUE	0.356781	0.000765399	373.425
rs7225606	A	G	A	G	0.0433	0.00669752	0.0081	0.0087	1.023e-07	0.4404	TRUE	0.0760909	0.000932956	455.249
rs72695404	T	C	T	C	0.0909	0.00220242	0.0194	0.0214	2.699e-06	0.918	TRUE	0.0391475	0.000826482	403.251
rs73223431	T	C	T	C	0.0656	0.0168003	0.0084	0.0089	5.336e-15	0.06035	TRUE	0.0556523	0.00200488	979.361
rs7384878	T	C	T	C	0.0775	-0.0108015	0.0089	0.0095	2.133e-18	0.2593	TRUE	0.00275932	0.00256947	1255.87
rs74504435	A	G	A	G	0.0842	-0.0031951	0.0141	0.015	2.046e-09	0.8315	TRUE	0.0105859	0.0012018	586.595
rs74685827	T	G	T	G	-0.1964	-0.0517039	0.0303	0.0322	8.628e-11	0.1085	TRUE	0.120227	0.00140822	687.49
rs74745468	A	G	A	G	0.0822	0.0361973	0.0145	0.0161	1.396e-08	0.02423	TRUE	0.542187	0.00107898	526.582
rs7517372	A	G	A	G	-0.0501	0.00650109	0.0104	0.0111	1.533e-06	0.5566	TRUE	0.0901761	0.000771958	376.627
rs77947327	T	C	T	C	-0.0788	0.0119005	0.0171	0.0194	3.986e-06	0.5376	TRUE	0.115558	0.000715701	349.16
rs78850541	A	G	A	G	-0.0814	0.0217038	0.0172	0.0182	2.309e-06	0.2322	TRUE	0.264163	0.000770679	376.003
rs7912495	A	G	A	G	-0.0572	0.00899938	0.0082	0.0088	2.866e-12	0.3084	TRUE	0.0215283	0.00162642	794.187
rs79709404	A	C	A	C	0.1311	-0.0259016	0.0284	0.0314	3.921e-06	0.4093	TRUE	0.164655	0.000729738	356.014
rs867230	A	C	A	C	0.1009	-0.0150955	0.0084	0.0089	1.495e-33	0.09004	TRUE	5.93003e-05	0.00487397	2387.74
rs871269	T	C	T	C	-0.0408	-0.00689617	0.0088	0.0095	3.417e-06	0.4656	TRUE	0.137079	0.000731986	357.111
rs9676738	A	G	A	G	0.1689	0	0.0228	0.0247	1.244e-13	0.9985	TRUE	0.000660459	0.00229041	1119.16
rs9837978	A	G	A	G	0.0501	0.00679685	0.0103	0.0109	1.169e-06	0.5346	TRUE	0.0925049	0.000780022	380.565
Exposure: Vascular dementia; Outcome: Schizophrenia
SNP	effect allele.exposure	other allele.exposure	effect allele.outcome	other allele.outcome	beta.exposure	beta.outcome	se.exposure	se.outcome	pval.exposure	pval.outcome	steiger_dir	steiger_pval	R2	F
rs10759961	G	C	G	C	-0.135005	-0.0189003	0.0285731	0.0097	2.3025e-06	0.05273	TRUE	0.5761	0.00738156	3243.63
rs116919166	A	G	A	G	0.580433	0.037297	0.121381	0.0374	1.73648e-06	0.3184	TRUE	0.155348	0.00577083	2531.73
rs2972558	T	C	T	C	0.144491	-0.0020978	0.0314943	0.0095	4.47837e-06	0.829	TRUE	0.0445559	0.00751339	3302
rs429358	C	T	C	T	0.641778	0.0135007	0.0326486	0.0124	5.02458e-86	0.2768	TRUE	2.24065e-17	0.119861	59400.7
rs4675290	C	T	C	T	0.157876	0.00830439	0.0310739	0.01	3.76114e-07	0.4021	TRUE	0.0871473	0.00926116	4077.29
rs61923471	C	A	C	A	0.15157	0.00780034	0.0310464	0.0111	1.04993e-06	0.4818	TRUE	0.0841107	0.00787388	3461.69
rs62008456	T	C	T	C	0.260345	0.00020002	0.0534933	0.0251	1.13376e-06	0.9952	TRUE	0.019833	0.00708887	3114.1
rs62118211	A	T	A	T	0.196961	-0.00960374	0.038028	0.0136	2.22638e-07	0.4818	TRUE	0.0618948	0.00866529	3812.66
rs68043120	G	T	G	T	0.313012	0.0166986	0.0603985	0.023	2.18998e-07	0.467	TRUE	0.0641558	0.00800816	3521.2
rs72697948	A	G	A	G	0.653647	-0.00159872	0.133107	0.0336	9.07612e-07	0.9627	TRUE	0.0205703	0.00584365	2563.86
rs7846394	T	C	T	C	0.358258	-0.0228959	0.0759691	0.021	2.40713e-06	0.2746	TRUE	0.191021	0.00628097	2756.95
rs9583488	A	G	A	G	-0.139124	0.00589736	0.0296017	0.0092	2.60333e-06	0.5245	TRUE	0.090266	0.00793564	3489.05
Exposure: Frontotemporal dementia; Outcome: Schizophrenia
SNP	effect allele.exposure	other allele.exposure	effect allele.outcome	other allele.outcome	beta.exposure	beta.outcome	se.exposure	se.outcome	pval.exposure	pval.outcome	steiger_dir	steiger_pval	R2	F
rs1276466	C	A	C	A	0.390527	0.00849599	0.082773	0.0097	2.38002e-06	0.3847	TRUE	6.0034e-06	0.0595477	191.347
rs17547201	T	C	T	C	-0.346583	0.00480151	0.0751138	0.0088	3.95403e-06	0.5843	TRUE	7.69343e-06	0.055424	177.319
rs4626538	T	G	T	G	-0.398105	0.00830439	0.0770589	0.0087	2.39199e-07	0.3353	TRUE	7.20733e-07	0.0792266	260.024
rs677592	C	T	C	T	0.923862	-0.012699	0.198051	0.0293	3.08901e-06	0.6638	TRUE	5.61707e-06	0.0305868	95.3497
rs6966915	T	C	T	C	-0.486621	0.014596	0.0721256	0.0087	1.51008e-11	0.09548	TRUE	1.55155e-10	0.115037	392.833
rs7261122	T	C	T	C	0.984323	-0.00699547	0.201682	0.0337	1.06001e-06	0.8364	TRUE	1.6948e-06	0.0324358	101.307
rs744293	A	G	A	G	0.505009	-0.00600195	0.104087	0.0142	1.224e-06	0.6726	TRUE	2.2886e-06	0.0430111	135.822
Exposure: dementia with Lewy bodies; Outcome: Schizophrenia
SNP	effect allele.exposure	other allele.exposure	effect allele.outcome	other allele.outcome	beta.exposure	beta.outcome	se.exposure	se.outcome	pval.exposure	pval.outcome	steiger_dir	steiger_pval	R2	F
rs10039591	G	A	G	A	-0.176484	-0.00210221	0.0383072	0.0091	4.08343e-06	0.8194	TRUE	8.94443e-06	0.0149891	100.677
rs10980539	A	G	A	G	0.237362	0.00460057	0.0513896	0.0123	3.85698e-06	0.7086	TRUE	9.80974e-06	0.0135769	91.0611
rs117310449	T	C	T	C	0.889565	0.0252973	0.16344	0.0446	5.24632e-08	0.571	TRUE	2.20569e-07	0.0128631	86.2109
rs117947506	A	G	A	G	0.576119	0.037297	0.121953	0.032	2.31151e-06	0.244	TRUE	1.36103e-05	0.0119743	80.1821
rs16943674	T	C	T	C	-0.303494	-0.0215951	0.0654993	0.0146	3.59427e-06	0.1387	TRUE	2.75263e-05	0.0173901	117.089
rs2230288	T	C	T	C	1.06082	0.0367988	0.149491	0.0408	1.28243e-12	0.3681	TRUE	1.87031e-11	0.0202147	136.5
rs2467712	G	A	G	A	-0.198263	0.0146975	0.0381486	0.0088	2.02392e-07	0.09692	TRUE	2.60335e-06	0.0188412	127.047
rs2991959	T	C	T	C	-0.624965	-0.00880116	0.12882	0.0305	1.22553e-06	0.7719	TRUE	3.0622e-06	0.0225842	152.869
rs365535	C	T	C	T	-0.187458	0.021898	0.0405027	0.0093	3.68689e-06	0.01801	TRUE	6.45061e-05	0.0154979	104.148
rs59557467	T	C	T	C	0.263879	0.0041988	0.0564639	0.013	2.96168e-06	0.7449	TRUE	7.26953e-06	0.0138097	92.6447
rs6599388	T	C	T	C	0.220396	0.014799	0.0399821	0.0095	3.53935e-08	0.1209	TRUE	4.86934e-07	0.0207944	140.497
rs6733839	T	C	T	C	0.22653	0.00839514	0.0385412	0.0091	4.16037e-09	0.3586	TRUE	3.27094e-08	0.0236909	160.542
rs769449	A	G	A	G	0.902123	0.0144032	0.0538205	0.0136	4.65376e-63	0.2879	TRUE	1.16989e-57	0.146585	1136.38
rs79077077	T	A	T	A	0.363941	0.0349021	0.0753688	0.018	1.37335e-06	0.05326	TRUE	1.85038e-05	0.0142659	95.749
rs8058532	C	T	C	T	0.170713	0.00370313	0.0372104	0.0086	4.48123e-06	0.6661	TRUE	1.19436e-05	0.0144889	97.2681
rs8101195	G	A	G	A	-0.241086	-0.00879859	0.0504834	0.0116	1.7922e-06	0.4469	TRUE	7.13862e-06	0.017326	116.65
